# Supplementary material for: Study of the Genetic Mechanisms of Siberian Stone Pine (Pinus sibirica Du Tour) Adaptation to the Climatic and Pest Outbreak Stresses Using Dendrogenomic Approach
Source: Int J Mol Sci. 2024 Nov 1;25(21):11767. doi: 10.3390/ijms252111767 (PMC11546098; doi:10.3390/ijms252111767)
Supplement: Supplementary file 1 [file ijms-25-11767-s001.zip]

Archive with 4 entries (4 files):
- Table S3_Annotation of 61 SNPs detected by more than one method and by BLINK alone.xlsx
- FigureS1_Contribution of each of the clusters (Q-values) for K = 2, 3, 4, 5, 12.pdf
- Table S1_Pearson and Spearman corr coeff between the level of ind heterozygosity and dendrophenotypes.pdf
- Table S2_All significant SNPs detected by any of the three methods.xlsx
