# Supplementary material for: Study of the Genetic Mechanisms of Siberian Stone Pine (Pinus sibirica Du Tour) Adaptation to the Climatic and Pest Outbreak Stresses Using Dendrogenomic Approach
Source: Int J Mol Sci. 2024 Nov 1;25(21):11767. doi: 10.3390/ijms252111767 (PMC11546098; doi:10.3390/ijms252111767)
Supplement: Supplementary file 1 [file ijms-25-11767-s001.zip › Table S3_Annotation of 61 SNPs detected by more than one method and by BLINK alone.xlsx]

## Sheet: Table S3. Annotation of 61 SNPs
Table S3. Annotation of 61 SNPs including 33 SNPs detected by more than one method and all 28 SNPs detected by BLINK alone	Chromosome Number	SNP Position	Trait (Method)	Distance to nearest feature	Start of current feature	End of current feature	Gene name containing the current feature	Strand sense	Subject Sequence	Percent Identical	E Value	Coverage	Description	Species	Taxonomic Lineage	Origin Database	Contaminant	Informative	UniProt Database Cross Reference	UniProt Additional Information	UniProt KEGG Terms	UniProt GO Biological	UniProt GO Cellular	UniProt GO Molecular	EggNOG Seed Ortholog	EggNOG Seed E-Value	EggNOG Seed Score	EggNOG Predicted Gene	EggNOG Tax Scope	EggNOG Tax Scope Max	EggNOG Member OGs, EggNOG Description, EggNOG KEGG Terms, EggNOG GO Biological, EggNOG GO Cellular, EggNOG GO Molecular, EggNOG Protein Domains
1	4	197868294	defol_1938 (BSLMM), RRs2, Rt2 (GLM)	713414	197150090	197154880	PIAL.28165	+	XP_037492632.1	53.0	7.11e-103	85.40	XP_037492632.1 transcription factor FAMA isoform X4 [Jatropha curcas]	jatropha curcas	jatropha curcas;jatropha;jatropheae;crotonoideae;euphorbiaceae;malpighiales;fabids;rosids;pentapetalae;gunneridae;eudicotyledons;mesangiospermae;magnoliopsida;spermatophyta;euphyllophyta;tracheophyta;embryophyta;streptophytina;streptophyta;viridiplantae;eukaryota;cellular organisms;root	/core/labs/Wegrzyn/ConiferGenomes/whitebark_chrom/liftoff/iwanttocry/entap_whitebark/similarity_search/DIAMOND/blastp_liftoff_filtered_final_complete.out	No	Yes	NA	NA	NA	NA	NA	NA	3694.POPTR_0001s32160.1	9.03e-101	313	OSI_21175	Viridiplantae	virNOG[6]	0IIZK@euNOG, 0YBHA@NOG, 1BGUP@strNOG, 1DUR6@virNOG, Transcription factor, GO:0006139, GO:0006351, GO:0006355, GO:0006725, GO:0006807, GO:0007275, GO:0008150, GO:0008152, GO:0008544, GO:0009058, GO:0009059, GO:0009653, GO:0009791, GO:0009886, GO:0009888, GO:0009889, GO:0009891, GO:0009893, GO:0009913, GO:0009987, GO:0010016, GO:0010052, GO:0010103, GO:0010374, GO:0010467, GO:0010468, GO:0010556, G…
2	4	276373517	rw_var_1991.2005 (BLINK)	463816	275803157	275909701	PIAL.33158	-	XP_006847211.2	57.4	0.00e+00	97.80	XP_006847211.2 DNA (cytosine-5)-methyltransferase 1B [Amborella trichopoda]	amborella trichopoda	amborella trichopoda;amborella;amborellaceae;amborellales;magnoliopsida;spermatophyta;euphyllophyta;tracheophyta;embryophyta;streptophytina;streptophyta;viridiplantae;eukaryota;cellular organisms;root	/core/labs/Wegrzyn/ConiferGenomes/whitebark_chrom/liftoff/iwanttocry/entap_whitebark/similarity_search/DIAMOND/blastp_liftoff_filtered_final_complete.out	No	Yes	NA	NA	NA	NA	NA	NA	29760.VIT_07s0130g00390.t01	0.00e+00	1587	MET1	Viridiplantae	virNOG[6]	0IF68@euNOG, 1BMNH@strNOG, 1DYF0@virNOG, COG0270@NOG, Cytosine-specific methyltransferase, 270, 1100, GO:0000003, GO:0000910, GO:0003006, GO:0006139, GO:0006259, GO:0006304, GO:0006305, GO:0006306, GO:0006325, GO:0006349, GO:0006725, GO:0006807, GO:0006996, GO:0007049, GO:0007275, GO:0008150, GO:0008152, GO:0008356, GO:0009292, GO:0009294, GO:0009790, GO:0009791, GO:0009793, GO:0009892, GO:000990…
3	4	279549631	varTRW (BSLMM), trend (GLM)	435079	279113915	279114552	PIAL.26988	+	XP_024954869.1	44.4	7.20e-16	73.90	XP_024954869.1 probable proline transporter 2 [Citrus sinensis]	citrus sinensis	citrus sinensis;citrus;aurantioideae;rutaceae;sapindales;malvids;rosids;pentapetalae;gunneridae;eudicotyledons;mesangiospermae;magnoliopsida;spermatophyta;euphyllophyta;tracheophyta;embryophyta;streptophytina;streptophyta;viridiplantae;eukaryota;cellular organisms;root	/core/labs/Wegrzyn/ConiferGenomes/whitebark_chrom/liftoff/iwanttocry/entap_whitebark/similarity_search/DIAMOND/blastp_liftoff_filtered_final_complete.out	No	Yes	NA	NA	NA	NA	NA	NA	4558.Sb02g000280.1	1.40e-33	124	AAP2	Eukaryotes	euNOG[57]	COG0814@NOG, KOG1303@euNOG, amino acid, 4075, GO:0001736, GO:0001738, GO:0002009, GO:0003002, GO:0003333, GO:0006325, GO:0006464, GO:0006468, GO:0006479, GO:0006793, GO:0006796, GO:0006810, GO:0006811, GO:0006812, GO:0006820, GO:0006835, GO:0006865, GO:0006996, GO:0007031, GO:0007154, GO:0007164, GO:0007165, GO:0007275, GO:0007389, GO:0008150, GO:0008152, GO:0008213, GO:0008544, GO:0009605, GO:00…
4	4	810760454	Rc4 (BSLMM), Rc1 (GLM)	58318	810697849	810702136	PIAL.20492	-	XP_031485003.1	62.1	7.53e-144	87.50	XP_031485003.1 patellin-6-like [Nymphaea colorata]	nymphaea colorata	nymphaea colorata;nymphaea;nymphaeaceae;nymphaeales;magnoliopsida;spermatophyta;euphyllophyta;tracheophyta;embryophyta;streptophytina;streptophyta;viridiplantae;eukaryota;cellular organisms;root	/core/labs/Wegrzyn/ConiferGenomes/whitebark_chrom/liftoff/iwanttocry/entap_whitebark/similarity_search/DIAMOND/blastp_liftoff_filtered_final_complete.out	No	Yes	NA	NA	NA	NA	NA	NA	3694.POPTR_0016s13540.1	4.66e-136	402	NA	Viridiplantae	virNOG[6]	0XRSQ@NOG, 1BN2B@strNOG, 1DW63@virNOG, KOG1471@euNOG, CRAL/TRIO domain, GO:0006810, GO:0007049, GO:0008150, GO:0009987, GO:0044699, GO:0044763, GO:0051179, GO:0051234, GO:0051301, , GO:0005575, GO:0005622, GO:0005623, GO:0005737, GO:0005886, GO:0016020, GO:0016021, GO:0031224, GO:0044424, GO:0044425, GO:0044464, GO:0071944, , GO:0003674, GO:0005215, GO:0005488, GO:0008289, , PFAM (CRAL_TRIO, CRAL…
5	4	1289049054	defol_1972 (BSLMM) Rt2 (GLM)	82289452	1206758261	1206759602	PIAL.18813	+	XP_022854074.1	31.6	1.34e-11	67.80	XP_022854074.1 uncharacterized protein LOC111375478 [Olea europaea var. sylvestris]	olea europaea var. sylvestris	olea europaea var. sylvestris;olea europaea subsp. europaea;olea europaea;olea;oleeae;oleaceae;lamiales;lamiids;asterids;pentapetalae;gunneridae;eudicotyledons;mesangiospermae;magnoliopsida;spermatophyta;euphyllophyta;tracheophyta;embryophyta;streptophytina;streptophyta;viridiplantae;eukaryota;cellular organisms;root	/core/labs/Wegrzyn/ConiferGenomes/whitebark_chrom/liftoff/iwanttocry/entap_whitebark/similarity_search/DIAMOND/blastp_liftoff_filtered_final_complete.out	No	No	NA	NA	NA	NA	NA	NA	3711.Bra027731.1-P	1.21e-11	69.3	NA	Viridiplantae	virNOG[6]	0C0WV@braNOG, 0J5Q7@euNOG, 0XWH5@NOG, 1BTVV@strNOG, 1E5S5@virNOG, Inherit from euNOG: Sporozoite surface protein 2, PFAM (LEA_2), SMART (TRANS)
6	4	1300333801	Rc4 (BSLMM), RRs2, Rt2 (GLM)	93574199	1206758261	1206759602	PIAL.18813	+	XP_022854074.1	31.6	1.34e-11	67.80	XP_022854074.1 uncharacterized protein LOC111375478 [Olea europaea var. sylvestris]	olea europaea var. sylvestris	olea europaea var. sylvestris;olea europaea subsp. europaea;olea europaea;olea;oleeae;oleaceae;lamiales;lamiids;asterids;pentapetalae;gunneridae;eudicotyledons;mesangiospermae;magnoliopsida;spermatophyta;euphyllophyta;tracheophyta;embryophyta;streptophytina;streptophyta;viridiplantae;eukaryota;cellular organisms;root	/core/labs/Wegrzyn/ConiferGenomes/whitebark_chrom/liftoff/iwanttocry/entap_whitebark/similarity_search/DIAMOND/blastp_liftoff_filtered_final_complete.out	No	No	NA	NA	NA	NA	NA	NA	3711.Bra027731.1-P	1.21e-11	69.3	NA	Viridiplantae	virNOG[6]	0C0WV@braNOG, 0J5Q7@euNOG, 0XWH5@NOG, 1BTVV@strNOG, 1E5S5@virNOG, Inherit from euNOG: Sporozoite surface protein 2, PFAM (LEA_2), SMART (TRANS)
7	4	2062088667	Rc4 (BSLMM), rw_var_2006-2020 (GLM)	855329065	1206758261	1206759602	PIAL.18813	+	XP_022854074.1	31.6	1.34e-11	67.80	XP_022854074.1 uncharacterized protein LOC111375478 [Olea europaea var. sylvestris]	olea europaea var. sylvestris	olea europaea var. sylvestris;olea europaea subsp. europaea;olea europaea;olea;oleeae;oleaceae;lamiales;lamiids;asterids;pentapetalae;gunneridae;eudicotyledons;mesangiospermae;magnoliopsida;spermatophyta;euphyllophyta;tracheophyta;embryophyta;streptophytina;streptophyta;viridiplantae;eukaryota;cellular organisms;root	/core/labs/Wegrzyn/ConiferGenomes/whitebark_chrom/liftoff/iwanttocry/entap_whitebark/similarity_search/DIAMOND/blastp_liftoff_filtered_final_complete.out	No	No	NA	NA	NA	NA	NA	NA	3711.Bra027731.1-P	1.21e-11	69.3	NA	Viridiplantae	virNOG[6]	0C0WV@braNOG, 0J5Q7@euNOG, 0XWH5@NOG, 1BTVV@strNOG, 1E5S5@virNOG, Inherit from euNOG: Sporozoite surface protein 2, PFAM (LEA_2), SMART (TRANS)
8	6	399406351	meanL (BLINK)	705633	398686112	398700718	PIAL.5150	-	XP_010933636.1	90.2	1.42e-134	78.50	XP_010933636.1 60S ribosomal protein L15-1 [Elaeis guineensis]	elaeis guineensis	elaeis guineensis;elaeis;elaeidinae;cocoseae;arecoideae;arecaceae;arecales;commelinids;petrosaviidae;liliopsida;mesangiospermae;magnoliopsida;spermatophyta;euphyllophyta;tracheophyta;embryophyta;streptophytina;streptophyta;viridiplantae;eukaryota;cellular organisms;root	/core/labs/Wegrzyn/ConiferGenomes/whitebark_chrom/liftoff/iwanttocry/entap_whitebark/similarity_search/DIAMOND/blastp_liftoff_filtered_final_complete.out	No	Yes	NA	NA	NA	NA	NA	NA	4081.Solyc06g064630.2.1	1.39e-133	381	RPL15	Viridiplantae	virNOG[6]	1BMN0@strNOG, 1DU5U@virNOG, COG1632@NOG, KOG1678@euNOG, Ribosomal protein L15, 3010, GO:0006412, GO:0008150, GO:0008152, GO:0009058, GO:0009059, GO:0009987, GO:0010467, GO:0019538, GO:0034645, GO:0043170, GO:0044237, GO:0044238, GO:0044249, GO:0044260, GO:0044267, GO:0071704, GO:1901576, , GO:0005575, GO:0005622, GO:0005623, GO:0005634, GO:0005730, GO:0005737, GO:0005773, GO:0005774, GO:0005829, …
9	6	451121728	meanL (BSLMM, BLINK), RRs2 (GLM)	109766	451009131	451011962	PIAL.14597	+
10	6	1077203664	defol_1923 (BLINK)	774812	1077978476	1077984346	PIAL.22340	-	XP_010267946.2	29.5	4.77e-40	63.40	XP_010267946.2 PREDICTED: flowering time control protein FCA isoform X4 [Nelumbo nucifera]	nelumbo nucifera	nelumbo nucifera;nelumbo;nelumbonaceae;proteales;mesangiospermae;magnoliopsida;spermatophyta;euphyllophyta;tracheophyta;embryophyta;streptophytina;streptophyta;viridiplantae;eukaryota;cellular organisms;root	/core/labs/Wegrzyn/ConiferGenomes/whitebark_chrom/liftoff/iwanttocry/entap_whitebark/similarity_search/DIAMOND/blastp_liftoff_filtered_final_complete.out	No	No	NA	NA	NA	NA	NA	NA	29760.VIT_05s0077g00710.t01	3.40e-33	144	FCA	Viridiplantae	virNOG[6]	0XNTW@NOG, 1BEIG@strNOG, 1DSG7@virNOG, KOG0144@euNOG, flowering time control protein, GO:0000003, GO:0003006, GO:0006342, GO:0006355, GO:0007275, GO:0008150, GO:0009553, GO:0009790, GO:0009791, GO:0009889, GO:0009890, GO:0009892, GO:0009908, GO:0009909, GO:0009987, GO:0010468, GO:0010556, GO:0010558, GO:0010605, GO:0010629, GO:0016458, GO:0019219, GO:0019222, GO:0022414, GO:0030154, GO:0031047, G…
11	6	1087149689	rw_var_1991.2005 (BLINK)	790546	1086357808	1086359143	PIAL.30244	+
12	6	1095569421	meanL (BLINK)	16210	1095525596	1095553211	PIAL.75	-	XP_022136057.1	46.9	7.42e-12	67.10	XP_022136057.1 50S ribosomal protein 6 chloroplastic [Momordica charantia]	momordica charantia	momordica charantia;momordica;momordiceae;cucurbitaceae;cucurbitales;fabids;rosids;pentapetalae;gunneridae;eudicotyledons;mesangiospermae;magnoliopsida;spermatophyta;euphyllophyta;tracheophyta;embryophyta;streptophytina;streptophyta;viridiplantae;eukaryota;cellular organisms;root	/core/labs/Wegrzyn/ConiferGenomes/whitebark_chrom/liftoff/iwanttocry/entap_whitebark/similarity_search/DIAMOND/blastp_liftoff_filtered_final_complete.out	No	Yes	NA	NA	NA	NA	NA	NA	4641.GSMUA_Achr3P26200_001	7.12e-12	64.3	NA	Viridiplantae	virNOG[6]	0J2GT@euNOG, 0U13V@lilNOG, 0Y35U@NOG, 1BVX2@strNOG, 1E7ZX@virNOG, 50S ribosomal protein 6, GO:0006412, GO:0008150, GO:0008152, GO:0009058, GO:0009059, GO:0009987, GO:0010467, GO:0019538, GO:0034645, GO:0043170, GO:0044237, GO:0044238, GO:0044249, GO:0044260, GO:0044267, GO:0071704, GO:1901576, , GO:0005575, GO:0005622, GO:0005623, GO:0005737, GO:0005840, GO:0009507, GO:0009536, GO:0030529, GO:003…
13	7	692297606	meanL (BLINK)	807923	693105529	693106512	PIAL.9053	+
14	7	701446182	rw_var_1976.1990 (BLINK)	232156	701678338	701680170	PIAL.19820	+
15	7	1393487205	rw_var_2006.2020 (BLINK)	215919	1393703124	1393739656	PIAL.15640	+	NA	NA	NA	NA	NA	NA	NA	NA	NA	NA	NA	NA	NA	NA	NA	NA	3847.GLYMA10G39220.1	2.56e-22	100	NA	Viridiplantae	virNOG[6]	0IISQ@euNOG, 0XTHR@NOG, 1BFQY@strNOG, 1DTNY@virNOG, transporter, GO:0006810, GO:0006811, GO:0006820, GO:0006835, GO:0006865, GO:0008150, GO:0015711, GO:0015849, GO:0015884, GO:0015885, GO:0015893, GO:0042221, GO:0042493, GO:0042886, GO:0044699, GO:0044765, GO:0046942, GO:0050896, GO:0051179, GO:0051180, GO:0051181, GO:0051234, GO:0051958, GO:0071702, GO:0071705, GO:0072337, , GO:0005575, GO:00056…
16	7	1473504619	Rs11 (BLINK)	465983	1473970602	1474072680	PIAL.39553	+	XP_031253354.1	54.2	0.00e+00	100.00	XP_031253354.1 ABC transporter C family member 3-like [Pistacia vera]	pistacia vera	pistacia vera;pistacia;anacardiaceae;sapindales;malvids;rosids;pentapetalae;gunneridae;eudicotyledons;mesangiospermae;magnoliopsida;spermatophyta;euphyllophyta;tracheophyta;embryophyta;streptophytina;streptophyta;viridiplantae;eukaryota;cellular organisms;root	/core/labs/Wegrzyn/ConiferGenomes/whitebark_chrom/liftoff/iwanttocry/entap_whitebark/similarity_search/DIAMOND/blastp_liftoff_filtered_final_complete.out	No	Yes	NA	NA	NA	NA	NA	NA	3694.POPTR_0001s37340.1	0.00e+00	1318	NA	Viridiplantae	virNOG[6]	1BHZV@strNOG, 1DRRH@virNOG, COG1132@NOG, KOG0054@euNOG, ABC transporter C family member, GO:0006139, GO:0006152, GO:0006163, GO:0006195, GO:0006200, GO:0006725, GO:0006753, GO:0006793, GO:0006796, GO:0006807, GO:0006810, GO:0006855, GO:0008150, GO:0008152, GO:0009056, GO:0009116, GO:0009117, GO:0009119, GO:0009123, GO:0009125, GO:0009126, GO:0009128, GO:0009141, GO:0009143, GO:0009144, GO:0009146…
17	7	1505526341	rw_var_2006.2020 (BLINK, GLM)	821748	1504605487	1504704593	PIAL.15453	+	XP_008802709.1	89.6	1.37e-207	96.10	XP_008802709.1 phytochrome-associated serine/threonine-protein phosphatase-like [Phoenix dactylifera]	phoenix dactylifera	phoenix dactylifera;phoenix;phoeniceae;coryphoideae;arecaceae;arecales;commelinids;petrosaviidae;liliopsida;mesangiospermae;magnoliopsida;spermatophyta;euphyllophyta;tracheophyta;embryophyta;streptophytina;streptophyta;viridiplantae;eukaryota;cellular organisms;root	/core/labs/Wegrzyn/ConiferGenomes/whitebark_chrom/liftoff/iwanttocry/entap_whitebark/similarity_search/DIAMOND/blastp_liftoff_filtered_final_complete.out	No	Yes	NA	NA	NA	NA	NA	NA	3847.GLYMA10G43464.1	4.68e-207	573	NA	Viridiplantae	virNOG[6]	0XNR9@NOG, 1BCD6@strNOG, 1DQB3@virNOG, KOG0373@euNOG, serine threonine-protein phosphatase, GO:0006464, GO:0006468, GO:0006793, GO:0006796, GO:0008150, GO:0008152, GO:0009909, GO:0009910, GO:0009987, GO:0016310, GO:0016311, GO:0019538, GO:0036211, GO:0043170, GO:0043412, GO:0044237, GO:0044238, GO:0044260, GO:0044267, GO:0048519, GO:0048580, GO:0048581, GO:0048831, GO:0050789, GO:0050793, GO:0051…
18	7	1589497866	Rc (GLM, BSLM, BLINK)	195424	1589693290	1589693582	PIAL.9934.2	-	XP_027076006.1	35.8	6.38e-08	86.80	XP_027076006.1 uncharacterized protein LOC113699849 [Coffea arabica]	coffea arabica	coffea arabica;coffea;coffeeae;bertiereae - coffeeae clade;gardenieae complex;ixoroideae;rubiaceae;gentianales;lamiids;asterids;pentapetalae;gunneridae;eudicotyledons;mesangiospermae;magnoliopsida;spermatophyta;euphyllophyta;tracheophyta;embryophyta;streptophytina;streptophyta;viridiplantae;eukaryota;cellular organisms;root	/core/labs/Wegrzyn/ConiferGenomes/whitebark_chrom/liftoff/iwanttocry/entap_whitebark/similarity_search/DIAMOND/blastp_liftoff_filtered_final_complete.out	No	No	NA	NA	NA	NA	NA	NA	3218.PP1S340_21V6.1	8.98e-09	59.3	NA	Viridiplantae	virNOG[6]	0XS6P@NOG,1BKDU@strNOG,1DYA8@virNOG,KOG1638@euNOG, 3-oxo-5-alpha-steroid 4-dehydrogenase, GO:0006629,GO:0008150,GO:0008152,GO:0044238,GO:0044710,GO:0055114,GO:0071704, GO:0005575,GO:0005622,GO:0005623,GO:0005737,GO:0009507,GO:0009526,GO:0009536,GO:0009941,GO:0016020,GO:0016021,GO:0031224,GO:0031967,GO:0031975,GO:0043226,GO:0043227,GO:0043229,GO:0043231,GO:0044422,GO:0044424,GO:0044425,GO:0044434,…
19	8	397453659	defol_1923 (BLINK)	Exonic	397329620	397691774	PIAL.28444	-	XP_006842987.3	49.9	1.20e-286	100.00	XP_006842987.3 chromosome transmission fidelity protein 18 homolog isoform X2 [Amborella trichopoda]	amborella trichopoda	amborella trichopoda;amborella;amborellaceae;amborellales;magnoliopsida;spermatophyta;euphyllophyta;tracheophyta;embryophyta;streptophytina;streptophyta;viridiplantae;eukaryota;cellular organisms;root	/core/labs/Wegrzyn/ConiferGenomes/whitebark_chrom/liftoff/iwanttocry/entap_whitebark/similarity_search/DIAMOND/blastp_liftoff_filtered_final_complete.out	No	Yes	NA	NA	NA	NA	NA	NA	4641.GSMUA_Achr6P21440_001	1.08e-257	752	CTF18	Viridiplantae	virNOG[6]	0TM38@lilNOG, 0XP8M@NOG, 1BFMZ@strNOG, 1DTJX@virNOG, KOG1969@euNOG, chromosome transmission fidelity protein 18, GO:0006996, GO:0007049, GO:0007059, GO:0007062, GO:0008150, GO:0008152, GO:0009987, GO:0016043, GO:0022402, GO:0044699, GO:0044763, GO:0051276, GO:0071840, , GO:0000166, GO:0001882, GO:0001883, GO:0003674, GO:0003824, GO:0005488, GO:0005524, GO:0005525, GO:0016462, GO:0016787, GO:00168…
20	8	460324735	Rc (GLM, BSLM, BLINK)	297926	460025960	460026809	PIAL.14055.1	-	XP_016751751.1	32.1	2.17e-64	99.70	XP_016751751.1 SMR domain-containing protein At5g58720-like isoform X2 [Gossypium hirsutum]	gossypium hirsutum	gossypium hirsutum;gossypium;malvoideae;malvaceae;malvales;malvids;rosids;pentapetalae;gunneridae;eudicotyledons;mesangiospermae;magnoliopsida;spermatophyta;euphyllophyta;tracheophyta;embryophyta;streptophytina;streptophyta;viridiplantae;eukaryota;cellular organisms;root	/core/labs/Wegrzyn/ConiferGenomes/whitebark_chrom/liftoff/iwanttocry/entap_whitebark/similarity_search/DIAMOND/blastp_liftoff_filtered_final_complete.out	No	Yes	NA	NA	NA	NA	NA	NA	3218.PP1S104_33V6.1	6.45e-58	211	NA	Viridiplantae	virNOG[6]	101K4@NOG,1BCRI@strNOG,1DQPD@virNOG,KOG2401@euNOG, Domain of unknown function (DUF1771), GO:0008150,GO:0008152, GO:0003674,GO:0003824,GO:0016740,GO:0016772,GO:0016773, PFAM (DUF1771, Smr, CUE), SMART (DUF1771, SMR, COIL, UBA)
21	8	531385580	Rs2 (BLINK)	68416	531240758	531317164	PIAL.35303	+
22	8	915883384	Rt5 (BSLMM, GLM), Rs5(GLM)	1450	915880964	915881934	PIAL.9274	-	sp|Q8GWS3|HIP2_ARATH	40.3	3.06e-12	64.50	sp|Q8GWS3|HIP2_ARATH Heavy metal-associated isoprenylated plant protein 2 OS=Arabidopsis thaliana OX=3702 GN=HIPP02 PE=3 SV=1	arabidopsis thaliana	arabidopsis thaliana;arabidopsis;camelineae;brassicaceae;brassicales;malvids;rosids;pentapetalae;gunneridae;eudicotyledons;mesangiospermae;magnoliopsida;spermatophyta;euphyllophyta;tracheophyta;embryophyta;streptophytina;streptophyta;viridiplantae;eukaryota;cellular organisms;root	/core/labs/Wegrzyn/ConiferGenomes/whitebark_chrom/liftoff/iwanttocry/entap_whitebark/similarity_search/DIAMOND/blastp_liftoff_filtered_final_uniprot_sprot.out	No	Yes	NA	GO:0030001		NA	GO:0046872		3847.GLYMA09G24270.1	4.46e-17	76.6	NA	Viridiplantae	virNOG[6]	0J84U@euNOG, 11AW0@NOG, 1C2MA@strNOG, 1EFU4@virNOG, Heavy-metal-associated domain-containing protein, GO:0006810, GO:0006811, GO:0006812, GO:0008150, GO:0030001, GO:0044699, GO:0044765, GO:0051179, GO:0051234, , GO:0003674, GO:0005488, GO:0043167, GO:0043169, GO:0046872, , PFAM (HMA)
23	8	1133006641	rw_var_2006-2020 (BSLMM, GLM)	286284	1132717106	1132720357	PIAL.25025	-
24	8	1614354921	rw_var_1991.2005 (BLINK, BSLMM)	653156	1615008077	1615009288	PIAL.32479	+	XP_021896875.1	31.4	4.92e-15	89.00	XP_021896875.1 glutamate receptor 3.1-like [Carica papaya]	carica papaya	carica papaya;carica;caricaceae;brassicales;malvids;rosids;pentapetalae;gunneridae;eudicotyledons;mesangiospermae;magnoliopsida;spermatophyta;euphyllophyta;tracheophyta;embryophyta;streptophytina;streptophyta;viridiplantae;eukaryota;cellular organisms;root	/core/labs/Wegrzyn/ConiferGenomes/whitebark_chrom/liftoff/iwanttocry/entap_whitebark/similarity_search/DIAMOND/blastp_liftoff_filtered_final_complete.out	No	Yes	NA	NA	NA	NA	NA	NA	88036.EFJ13739	1.49e-19	90.9	NA	Viridiplantae	virNOG[6]	0XQQV@NOG, 1DRY0@virNOG, KOG1052@euNOG, Glutamate-gated receptor that probably acts as non- selective cation channel (By similarity), GO:0001101, GO:0006810, GO:0006811, GO:0006812, GO:0006816, GO:0007154, GO:0007165, GO:0007166, GO:0007186, GO:0007215, GO:0008150, GO:0009719, GO:0009987, GO:0010033, GO:0010243, GO:0019722, GO:0019932, GO:0023052, GO:0030001, GO:0034220, GO:0035235, GO:0035556, G…
25	8	1653257202	defol_1923 (BSLMM), Rt4 (GLM)	70961	1653328163	1653329863	PIAL.28530	+	sp|P51091|LDOX_MALDO	25.9	7.37e-16	97.30	sp|P51091|LDOX_MALDO Leucoanthocyanidin dioxygenase OS=Malus domestica OX=3750 GN=ANS PE=2 SV=1	malus domestica	malus domestica;malus;maleae;amygdaloideae;rosaceae;rosales;fabids;rosids;pentapetalae;gunneridae;eudicotyledons;mesangiospermae;magnoliopsida;spermatophyta;euphyllophyta;tracheophyta;embryophyta;streptophytina;streptophyta;viridiplantae;eukaryota;cellular organisms;root	/core/labs/Wegrzyn/ConiferGenomes/whitebark_chrom/liftoff/iwanttocry/entap_whitebark/similarity_search/DIAMOND/blastp_liftoff_filtered_final_uniprot_sprot.out	No	Yes	NA	GO:0009718	NA	GO:0031418	GO:0046872	GO:0050589	3702.AT4G10500.1	9.68e-53	177	NA	Viridiplantae	virNOG[6]	0C1WZ@braNOG, 1BEMW@strNOG, 1DSJT@virNOG, COG3491@NOG, KOG0143@euNOG, 2-oxoacid-dependent dioxygenase, GO:0008150, GO:0008152, GO:0044710, GO:0055114, , GO:0003674, GO:0003824, GO:0005488, GO:0005506, GO:0016491, GO:0016701, GO:0016702, GO:0016705, GO:0016706, GO:0043167, GO:0043169, GO:0046872, GO:0046914, GO:0051213, , PFAM (2OG-FeII_Oxy)
26	9	38661097	Rc4 (BLINK)	293981	38955078	38997724	PIAL.5475	+	XP_011624929.1	58.0	2.57e-279	88.20	XP_011624929.1 mitogen-activated protein kinase kinase kinase YODA isoform X2 [Amborella trichopoda]	amborella trichopoda	amborella trichopoda;amborella;amborellaceae;amborellales;magnoliopsida;spermatophyta;euphyllophyta;tracheophyta;embryophyta;streptophytina;streptophyta;viridiplantae;eukaryota;cellular organisms;root	/core/labs/Wegrzyn/ConiferGenomes/whitebark_chrom/liftoff/iwanttocry/entap_whitebark/similarity_search/DIAMOND/blastp_liftoff_filtered_final_complete.out	No	Yes	NA	NA	NA	NA	NA	NA	29760.VIT_16s0050g00770.t01	2.58e-249	727	NA	Viridiplantae	virNOG[6]	0XQGS@NOG, 1BDQ5@strNOG, 1DT0Q@virNOG, KOG0198@euNOG, Mitogen-activated protein kinase kinase kinase, GO:0000003, GO:0003006, GO:0006464, GO:0006468, GO:0006793, GO:0006796, GO:0007275, GO:0008150, GO:0008152, GO:0008544, GO:0009653, GO:0009790, GO:0009791, GO:0009793, GO:0009886, GO:0009888, GO:0009987, GO:0010016, GO:0010103, GO:0010154, GO:0010374, GO:0016310, GO:0019538, GO:0022414, GO:003250…
27	9	38661255	Rc4 (BLINK), varL (GLM)	293823	38955078	38997724	PIAL.5475	+	XP_011624929.1	58.0	2.57e-279	88.20	XP_011624929.1 mitogen-activated protein kinase kinase kinase YODA isoform X2 [Amborella trichopoda]	amborella trichopoda	amborella trichopoda;amborella;amborellaceae;amborellales;magnoliopsida;spermatophyta;euphyllophyta;tracheophyta;embryophyta;streptophytina;streptophyta;viridiplantae;eukaryota;cellular organisms;root	/core/labs/Wegrzyn/ConiferGenomes/whitebark_chrom/liftoff/iwanttocry/entap_whitebark/similarity_search/DIAMOND/blastp_liftoff_filtered_final_complete.out	No	Yes	NA	NA	NA	NA	NA	NA	29760.VIT_16s0050g00770.t01	2.58e-249	727	NA	Viridiplantae	virNOG[6]	0XQGS@NOG, 1BDQ5@strNOG, 1DT0Q@virNOG, KOG0198@euNOG, Mitogen-activated protein kinase kinase kinase, GO:0000003, GO:0003006, GO:0006464, GO:0006468, GO:0006793, GO:0006796, GO:0007275, GO:0008150, GO:0008152, GO:0008544, GO:0009653, GO:0009790, GO:0009791, GO:0009793, GO:0009886, GO:0009888, GO:0009987, GO:0010016, GO:0010103, GO:0010154, GO:0010374, GO:0016310, GO:0019538, GO:0022414, GO:003250…
28	9	39082825	Rc4 (BLINK), varTRW (GLM)	49084	39131909	39528275	PIAL.5476	-	XP_028248233.1	71.8	3.05e-210	84.10	XP_028248233.1 synaptotagmin-5-like [Glycine soja]	glycine soja	glycine soja;glycine subgen. soja;glycine;phaseoleae;indigoferoid/millettioid clade;npaaa clade;50 kb inversion clade;papilionoideae;fabaceae;fabales;fabids;rosids;pentapetalae;gunneridae;eudicotyledons;mesangiospermae;magnoliopsida;spermatophyta;euphyllophyta;tracheophyta;embryophyta;streptophytina;streptophyta;viridiplantae;eukaryota;cellular organisms;root	/core/labs/Wegrzyn/ConiferGenomes/whitebark_chrom/liftoff/iwanttocry/entap_whitebark/similarity_search/DIAMOND/blastp_liftoff_filtered_final_complete.out	No	Yes	NA	NA	NA	NA	NA	NA	3847.GLYMA09G40290.1	4.43e-211	600	NTMC2T4.1	Viridiplantae	virNOG[6]	1BFT6@strNOG, 1DX8D@virNOG, COG5038@NOG, KOG1012@euNOG, integral membrane single C2 domain protein, GO:0006355, GO:0006950, GO:0006970, GO:0008150, GO:0009414, GO:0009415, GO:0009605, GO:0009606, GO:0009628, GO:0009629, GO:0009630, GO:0009651, GO:0009889, GO:0009890, GO:0009892, GO:0009958, GO:0010035, GO:0010468, GO:0010556, GO:0010558, GO:0010605, GO:0010629, GO:0019219, GO:0019222, GO:0031323,…
29	9	330352169	meanL (BLINK)	165466	330184467	330186703	PIAL.13328	+	NA	NA	NA	NA	NA	NA	NA	NA	NA	NA	NA	NA	NA	NA	NA	NA	4533.OB01G48770.1	7.73e-07	59.7	NA	Viridiplantae	virNOG[6]	0JWRK@euNOG, 0U4Y0@lilNOG, 104PH@NOG, 162FH@poaNOG, 1C3I0@strNOG, 1EGWG@virNOG, NA
30	9	508614108	defol_1972 (BLINK)	937233	507248064	507676875	PIAL.31342	-
31	9	810198285	meanL (BLINK)	523449	810721734	810727905	PIAL.29109	-	XP_031481778.1	80.0	9.17e-263	100.00	XP_031481778.1 uncharacterized protein LOC116251571 [Nymphaea colorata]	nymphaea colorata	nymphaea colorata;nymphaea;nymphaeaceae;nymphaeales;magnoliopsida;spermatophyta;euphyllophyta;tracheophyta;embryophyta;streptophytina;streptophyta;viridiplantae;eukaryota;cellular organisms;root	/core/labs/Wegrzyn/ConiferGenomes/whitebark_chrom/liftoff/iwanttocry/entap_whitebark/similarity_search/DIAMOND/blastp_liftoff_filtered_final_complete.out	No	No	NA	NA	NA	NA	NA	NA	29760.VIT_03s0091g00410.t01	2.43e-253	703	NA	Viridiplantae	virNOG[6]	0IHG6@euNOG, 113AJ@NOG, 1BJS8@strNOG, 1DXPQ@virNOG, expressed protein, GO:0005575, GO:0005623, GO:0005886, GO:0016020, GO:0044464, GO:0071944, , PFAM (DUF620)
32	9	1029345389	meanTRW30 (BLINK) meanTRW30, trend (GLM)	6293	1029351682	1029355937	PIAL.36504	-	XP_034707158.1	73.8	2.24e-264	98.00	XP_034707158.1 protein COBRA-like [Vitis riparia]	vitis riparia	vitis riparia;vitis;viteae;vitaceae;vitales;rosids incertae sedis;rosids;pentapetalae;gunneridae;eudicotyledons;mesangiospermae;magnoliopsida;spermatophyta;euphyllophyta;tracheophyta;embryophyta;streptophytina;streptophyta;viridiplantae;eukaryota;cellular organisms;root	/core/labs/Wegrzyn/ConiferGenomes/whitebark_chrom/liftoff/iwanttocry/entap_whitebark/similarity_search/DIAMOND/blastp_liftoff_filtered_final_complete.out	No	Yes	NA	NA	NA	NA	NA	NA	29760.VIT_14s0083g01160.t01	1.21e-262	725	NA	Viridiplantae	virNOG[6]	0IHWU@euNOG, 0YAAC@NOG, 1BEC7@strNOG, 1DSA2@virNOG, cobra-like protein, GO:0006725, GO:0006950, GO:0006970, GO:0007275, GO:0008150, GO:0008152, GO:0009628, GO:0009651, GO:0009664, GO:0009698, GO:0009808, GO:0009825, GO:0009827, GO:0009830, GO:0009832, GO:0009834, GO:0009838, GO:0009987, GO:0010215, GO:0016043, GO:0016049, GO:0019748, GO:0022411, GO:0022607, GO:0030198, GO:0032501, GO:0032502, GO:…
33	9	1119084298	meanTRW30 (BLINK)	340777	1118741693	1118743521	PIAL.30447	-	NA	NA	NA	NA	NA	NA	NA	NA	NA	NA	NA	NA	NA	NA	NA	NA	3694.POPTR_0006s06650.1	1.71e-09	62.4	NA	Viridiplantae	virNOG[6]	0JEYN@euNOG, 0Z0W4@NOG, 1BUKZ@strNOG, 1E6IP@virNOG, Plastocyanin-like domain, GO:0003674, GO:0005488, GO:0005507, GO:0009055, GO:0043167, GO:0043169, GO:0046872, GO:0046914, , PFAM (Cu_bind_like), SMART (SIGNAL, TRANS) ,
34	9	1241410502	Rs1 (BSLMM), RRs2, Rc2 (GLM)	2077110	1239328244	1239333392	PIAL.30770	+	XP_020209581.2	71.4	4.40e-45	76.00	XP_020209581.2 peptidyl-prolyl cis-trans isomerase CYP37 chloroplastic partial [Cajanus cajan]	cajanus cajan	cajanus cajan;cajanus;phaseoleae;indigoferoid/millettioid clade;npaaa clade;50 kb inversion clade;papilionoideae;fabaceae;fabales;fabids;rosids;pentapetalae;gunneridae;eudicotyledons;mesangiospermae;magnoliopsida;spermatophyta;euphyllophyta;tracheophyta;embryophyta;streptophytina;streptophyta;viridiplantae;eukaryota;cellular organisms;root	/core/labs/Wegrzyn/ConiferGenomes/whitebark_chrom/liftoff/iwanttocry/entap_whitebark/similarity_search/DIAMOND/blastp_liftoff_filtered_final_complete.out	No	Yes	NA	NA	NA	NA	NA	NA	4641.GSMUA_Achr9P24540_001	2.30e-57	189	NA	Viridiplantae	virNOG[6]	0IIEQ@euNOG, 0TKXK@lilNOG, 1BDVV@strNOG, 1DRT9@virNOG, COG0652@NOG, Peptidyl-prolyl cis-trans isomerase, GO:0000413, GO:0006457, GO:0006464, GO:0008150, GO:0008152, GO:0009987, GO:0018193, GO:0018208, GO:0019538, GO:0036211, GO:0043170, GO:0043412, GO:0044237, GO:0044238, GO:0044260, GO:0044267, GO:0071704, , GO:0005575, GO:0005622, GO:0005623, GO:0005737, GO:0009507, GO:0009534, GO:0009535, GO:0…
35	9	1243834675	RRs6 (BLINK)	4501283	1239328244	1239333392	PIAL.30770	+	XP_020209581.2	71.4	4.40e-45	76.00	XP_020209581.2 peptidyl-prolyl cis-trans isomerase CYP37 chloroplastic partial [Cajanus cajan]	cajanus cajan	cajanus cajan;cajanus;phaseoleae;indigoferoid/millettioid clade;npaaa clade;50 kb inversion clade;papilionoideae;fabaceae;fabales;fabids;rosids;pentapetalae;gunneridae;eudicotyledons;mesangiospermae;magnoliopsida;spermatophyta;euphyllophyta;tracheophyta;embryophyta;streptophytina;streptophyta;viridiplantae;eukaryota;cellular organisms;root	/core/labs/Wegrzyn/ConiferGenomes/whitebark_chrom/liftoff/iwanttocry/entap_whitebark/similarity_search/DIAMOND/blastp_liftoff_filtered_final_complete.out	No	Yes	NA	NA	NA	NA	NA	NA	4641.GSMUA_Achr9P24540_001	2.30e-57	189	NA	Viridiplantae	virNOG[6]	0IIEQ@euNOG, 0TKXK@lilNOG, 1BDVV@strNOG, 1DRT9@virNOG, COG0652@NOG, Peptidyl-prolyl cis-trans isomerase, GO:0000413, GO:0006457, GO:0006464, GO:0008150, GO:0008152, GO:0009987, GO:0018193, GO:0018208, GO:0019538, GO:0036211, GO:0043170, GO:0043412, GO:0044237, GO:0044238, GO:0044260, GO:0044267, GO:0071704, , GO:0005575, GO:0005622, GO:0005623, GO:0005737, GO:0009507, GO:0009534, GO:0009535, GO:0…
36	9	1257738132	varTRW (BLINK, BSLMM)	574043	1258312175	1258359547	PIAL.12356	-	sp|Q9ZVD2|NHL13_ARATH	22.1	3.94e-07	85.60	sp|Q9ZVD2|NHL13_ARATH NDR1/HIN1-like protein 13 OS=Arabidopsis thaliana OX=3702 GN=NHL13 PE=2 SV=1	arabidopsis thaliana	arabidopsis thaliana;arabidopsis;camelineae;brassicaceae;brassicales;malvids;rosids;pentapetalae;gunneridae;eudicotyledons;mesangiospermae;magnoliopsida;spermatophyta;euphyllophyta;tracheophyta;embryophyta;streptophytina;streptophyta;viridiplantae;eukaryota;cellular organisms;root	/core/labs/Wegrzyn/ConiferGenomes/whitebark_chrom/liftoff/iwanttocry/entap_whitebark/similarity_search/DIAMOND/blastp_liftoff_filtered_final_uniprot_sprot.out	No	Yes	NA	GO:0042742	GO:0005886	GO:0009506	GO:0016021	NA	4641.GSMUA_Achr1P21310_001	6.09e-56	184	NA	Viridiplantae	virNOG[6]	0IWWW@euNOG, 0TNGG@lilNOG, 11UA9@NOG, 1BR3P@strNOG, 1DT3Y@virNOG, harpin-induced protein, GO:0005575, GO:0005623, GO:0005886, GO:0016020, GO:0044464, GO:0071944, , PFAM (LEA_2), SMART (TRANS)
37	9	1427400465	rw_var_1961.1975 (BLINK)	102727	1427503192	1427506289	PIAL.22337	-	XP_003610689.1	35.4	6.03e-22	85.90	XP_003610689.1 probable membrane-associated kinase regulator 1 [Medicago truncatula]	medicago truncatula	medicago truncatula;medicago;trifolieae;irl clade;hologalegina;npaaa clade;50 kb inversion clade;papilionoideae;fabaceae;fabales;fabids;rosids;pentapetalae;gunneridae;eudicotyledons;mesangiospermae;magnoliopsida;spermatophyta;euphyllophyta;tracheophyta;embryophyta;streptophytina;streptophyta;viridiplantae;eukaryota;cellular organisms;root	/core/labs/Wegrzyn/ConiferGenomes/whitebark_chrom/liftoff/iwanttocry/entap_whitebark/similarity_search/DIAMOND/blastp_liftoff_filtered_final_complete.out	No	Yes	NA	NA	NA	NA	NA	NA	29760.VIT_05s0020g03050.t01	1.87e-19	95.1	NA	Viridiplantae	virNOG[6]	0IXUC@euNOG, 0YM95@NOG, 1BRXT@strNOG, 1DXBI@virNOG, membrane-associated kinase regulator, GO:0006629, GO:0007154, GO:0007165, GO:0008150, GO:0008152, GO:0009719, GO:0009725, GO:0009741, GO:0009742, GO:0009755, GO:0009892, GO:0009987, GO:0010033, GO:0010563, GO:0014070, GO:0019220, GO:0019222, GO:0023052, GO:0031323, GO:0031324, GO:0032870, GO:0033993, GO:0042221, GO:0042325, GO:0042326, GO:004308…
38	9	1570916947	mean_resil_p_jun (BLINK)	743851	1570079133	1570173096	PIAL.16453	+	XP_042050168.1	54.2	8.35e-41	99.20	XP_042050168.1 uncharacterized protein LOC121795679 [Salvia splendens]	salvia splendens	salvia splendens;core calosphace;salvia subgen. calosphace;salvia;mentheae;nepetoideae;lamiaceae;lamiales;lamiids;asterids;pentapetalae;gunneridae;eudicotyledons;mesangiospermae;magnoliopsida;spermatophyta;euphyllophyta;tracheophyta;embryophyta;streptophytina;streptophyta;viridiplantae;eukaryota;cellular organisms;root	/core/labs/Wegrzyn/ConiferGenomes/whitebark_chrom/liftoff/iwanttocry/entap_whitebark/similarity_search/DIAMOND/blastp_liftoff_filtered_final_complete.out	No	No	NA	NA	NA	NA	NA	NA	3847.GLYMA05G04561.1	3.79e-47	162	NA	Viridiplantae	virNOG[6]	1BNE9@strNOG, 1E08N@virNOG, COG0513@NOG, KOG0331@euNOG, HIT zinc finger, GO:0003674, GO:0003676, GO:0005488, GO:0008270, GO:0043167, GO:0043169, GO:0046872, GO:0046914, GO:0097159, GO:1901363, , PFAM (zf-HIT, zf-CCHC), SMART (ZnF_C2HC) ,
39	9	1668376882	rw_var_2006-2020 (BSLMM, GLM), Rc2 (GLM)	974948	1669351830	1669353924	PIAL.15834	-	NA	NA	NA	NA	NA	NA	NA	NA	NA	NA	NA	NA	NA	NA	NA	NA	88036.EFJ25051	5.13e-47	173	NA	Viridiplantae	virNOG[6]	1BCF5@strNOG, 1DQD5@virNOG, COG1071@NOG, KOG0225@euNOG, Pyruvate dehydrogenase E1, 10, 20, 620, 650, 1100, 1110, 1120, 4066, GO:0005975, GO:0005996, GO:0006006, GO:0006007, GO:0006091, GO:0006096, GO:0008150, GO:0008152, GO:0009056, GO:0009987, GO:0016052, GO:0019318, GO:0019320, GO:0044237, GO:0044238, GO:0044710, GO:0044723, GO:0044724, GO:0046365, GO:0055114, GO:0071704, GO:1901575, , GO:00055…
40	10	105033568	Rc4 (BSLMM), rw_var_2006-2020 (GLM)	64940	104957597	104968628	PIAL.16922	-	sp|Q10LP5|SUS4_ORYSJ	74.2	0.00e+00	99.30	sp|Q10LP5|SUS4_ORYSJ Sucrose synthase 4 OS=Oryza sativa subsp. japonica OX=39947 GN=SUS4 PE=2 SV=1	oryza sativa subsp. japonica	oryza sativa japonica group;oryza sativa;oryza;oryzinae;oryzeae;oryzoideae;bop clade;poaceae;poales;commelinids;petrosaviidae;liliopsida;mesangiospermae;magnoliopsida;spermatophyta;euphyllophyta;tracheophyta;embryophyta;streptophytina;streptophyta;viridiplantae;eukaryota;cellular organisms;root	/core/labs/Wegrzyn/ConiferGenomes/whitebark_chrom/liftoff/iwanttocry/entap_whitebark/similarity_search/DIAMOND/blastp_liftoff_filtered_final_uniprot_sprot.out	No	Yes	NA	NA	GO:0005985	NA	GO:0016157		29760.VIT_07s0005g00750.t01	0.00e+00	1264	SUS3	Viridiplantae	virNOG[6]	1BJ86@strNOG, 1DVSY@virNOG, COG0438@NOG, KOG0853@euNOG, Sucrose-cleaving enzyme that provides UDP-glucose and fructose for various metabolic pathways (By similarity), 500, 1100, GO:0000003, GO:0001666, GO:0003006, GO:0005975, GO:0005976, GO:0005982, GO:0005984, GO:0005985, GO:0006073, GO:0006950, GO:0006970, GO:0007275, GO:0008150, GO:0008152, GO:0009058, GO:0009266, GO:0009311, GO:0009409, GO:00…
41	10	105033576	Rc4 (BSLMM), varL, rw_var_2006-2020 (GLM)	64948	104957597	104968628	PIAL.16922	-	sp|Q10LP5|SUS4_ORYSJ	74.2	0.00e+00	99.30	sp|Q10LP5|SUS4_ORYSJ Sucrose synthase 4 OS=Oryza sativa subsp. japonica OX=39947 GN=SUS4 PE=2 SV=1	oryza sativa subsp. japonica	oryza sativa japonica group;oryza sativa;oryza;oryzinae;oryzeae;oryzoideae;bop clade;poaceae;poales;commelinids;petrosaviidae;liliopsida;mesangiospermae;magnoliopsida;spermatophyta;euphyllophyta;tracheophyta;embryophyta;streptophytina;streptophyta;viridiplantae;eukaryota;cellular organisms;root	/core/labs/Wegrzyn/ConiferGenomes/whitebark_chrom/liftoff/iwanttocry/entap_whitebark/similarity_search/DIAMOND/blastp_liftoff_filtered_final_uniprot_sprot.out	No	Yes	NA	NA	GO:0005985	NA	GO:0016157		29760.VIT_07s0005g00750.t01	0.00e+00	1264	SUS3	Viridiplantae	virNOG[6]	1BJ86@strNOG, 1DVSY@virNOG, COG0438@NOG, KOG0853@euNOG, Sucrose-cleaving enzyme that provides UDP-glucose and fructose for various metabolic pathways (By similarity), 500, 1100, GO:0000003, GO:0001666, GO:0003006, GO:0005975, GO:0005976, GO:0005982, GO:0005984, GO:0005985, GO:0006073, GO:0006950, GO:0006970, GO:0007275, GO:0008150, GO:0008152, GO:0009058, GO:0009266, GO:0009311, GO:0009409, GO:00…
42	10	578632577	rw_var_2006-2020 (BSLMM, GLM)	515206	578115326	578117371	PIAL.31486	-
43	10	760936659	rw_var_2006.2020 (BLINK)	879301	761815960	761818909	PIAL.25506	-	XP_028959412.1	25.8	3.35e-13	94.60	XP_028959412.1 uncharacterized protein LOC108170717 [Malus domestica]	malus domestica	malus domestica;malus;maleae;amygdaloideae;rosaceae;rosales;fabids;rosids;pentapetalae;gunneridae;eudicotyledons;mesangiospermae;magnoliopsida;spermatophyta;euphyllophyta;tracheophyta;embryophyta;streptophytina;streptophyta;viridiplantae;eukaryota;cellular organisms;root	/core/labs/Wegrzyn/ConiferGenomes/whitebark_chrom/liftoff/iwanttocry/entap_whitebark/similarity_search/DIAMOND/blastp_liftoff_filtered_final_complete.out	No	No	NA	NA	NA	NA	NA	NA	3218.PP1S104_141V6.1	9.82e-20	94.0	NA	Viridiplantae	virNOG[6]	1BE4D@strNOG, 1DS29@virNOG, COG0806@NOG, COG4284@NOG, KOG2388@euNOG, UDP-N-acetylglucosamine, 520, 1100, 1110, GO:0006011, GO:0006040, GO:0006047, GO:0006048, GO:0006139, GO:0006364, GO:0006396, GO:0006725, GO:0006753, GO:0006793, GO:0006796, GO:0006807, GO:0008150, GO:0008152, GO:0009058, GO:0009117, GO:0009165, GO:0009225, GO:0009226, GO:0009987, GO:0010467, GO:0016070, GO:0016072, GO:0018130, …
44	10	951380359	defol_1972 (BSLMM), Rc2 (GLM)	1423197	952803556	952805566	PIAL.3781	+	XP_008792350.2	49.0	2.96e-82	98.20	XP_008792350.2 BURP domain-containing protein 3 [Phoenix dactylifera]	phoenix dactylifera	phoenix dactylifera;phoenix;phoeniceae;coryphoideae;arecaceae;arecales;commelinids;petrosaviidae;liliopsida;mesangiospermae;magnoliopsida;spermatophyta;euphyllophyta;tracheophyta;embryophyta;streptophytina;streptophyta;viridiplantae;eukaryota;cellular organisms;root	/core/labs/Wegrzyn/ConiferGenomes/whitebark_chrom/liftoff/iwanttocry/entap_whitebark/similarity_search/DIAMOND/blastp_liftoff_filtered_final_complete.out	No	Yes	NA	NA	NA	NA	NA	NA	3847.GLYMA14G20440.1	9.95e-80	254	NA	Viridiplantae	virNOG[6]	0IF2V@euNOG, 0YDUK@NOG, 1BENZ@strNOG, 1DSKW@virNOG, BURP domain-containing protein, GO:0006950, GO:0006970, GO:0008150, GO:0009269, GO:0009414, GO:0009415, GO:0009628, GO:0009651, GO:0009719, GO:0009725, GO:0009737, GO:0010033, GO:0010035, GO:0033993, GO:0042221, GO:0050896, GO:0097305, GO:1901700, , GO:0005575, GO:0005622, GO:0005623, GO:0005737, GO:0005768, GO:0005794, GO:0005802, GO:0043226, G…
45	10	974328115	varTRW (BLINK, BSLMM)	124084	974025812	974204031	PIAL.23855	-	XP_010274742.1	47.3	7.76e-33	96.40	XP_010274742.1 PREDICTED: uncharacterized protein LOC104609986 [Nelumbo nucifera]	nelumbo nucifera	nelumbo nucifera;nelumbo;nelumbonaceae;proteales;mesangiospermae;magnoliopsida;spermatophyta;euphyllophyta;tracheophyta;embryophyta;streptophytina;streptophyta;viridiplantae;eukaryota;cellular organisms;root	/core/labs/Wegrzyn/ConiferGenomes/whitebark_chrom/liftoff/iwanttocry/entap_whitebark/similarity_search/DIAMOND/blastp_liftoff_filtered_final_complete.out	No	No	NA	NA	NA	NA	NA	NA	3694.POPTR_0017s02970.1	2.07e-30	124	NA	Viridiplantae	virNOG[6]	0IDZ2@euNOG, 11KY0@NOG, 1BPTA@strNOG, 1E1KZ@virNOG, GO:0000003, GO:0003006, GO:0006950, GO:0006979, GO:0007275, GO:0007568, GO:0008150, GO:0008152, GO:0009791, GO:0009987, GO:0010150, GO:0010228, GO:0010260, GO:0022414, GO:0032501, GO:0032502, GO:0033554, GO:0034599, GO:0042221, GO:0044237, GO:0044699, GO:0044707, GO:0044763, GO:0044767, GO:0048366, GO:0048367, GO:0048513, GO:0048608, GO:0048731,…
46	10	1149421697	varTRW (BLINK), varL (GLM)	2665	1149415725	1149419032	PIAL.35295	+	XP_031496127.1	47.1	9.39e-182	99.10	XP_031496127.1 UV-stimulated scaffold protein A homolog [Nymphaea colorata]	nymphaea colorata	nymphaea colorata;nymphaea;nymphaeaceae;nymphaeales;magnoliopsida;spermatophyta;euphyllophyta;tracheophyta;embryophyta;streptophytina;streptophyta;viridiplantae;eukaryota;cellular organisms;root	/core/labs/Wegrzyn/ConiferGenomes/whitebark_chrom/liftoff/iwanttocry/entap_whitebark/similarity_search/DIAMOND/blastp_liftoff_filtered_final_complete.out	No	Yes	NA	NA	NA	NA	NA	NA	4113.PGSC0003DMT400000650	1.77e-166	498	NA	Viridiplantae	virNOG[6]	0XP15@NOG, 1BDDP@strNOG, 1DRAX@virNOG, KOG2374@euNOG, Uncharacterized conserved protein (DUF2043), GO:0006810, GO:0006886, GO:0008104, GO:0008150, GO:0009987, GO:0015031, GO:0033036, GO:0034613, GO:0044699, GO:0044763, GO:0045184, GO:0046907, GO:0051179, GO:0051234, GO:0051641, GO:0051649, GO:0070727, GO:0071702, , PFAM (DUF2043), SMART (COIL)
47	10	1224751754	varTRW (BLINK, BSLMM)	796418	1223953390	1223955336	PIAL.6226	+	XP_039057992.1	78.9	7.48e-110	99.50	XP_039057992.1 benzaldehyde dehydrogenase mitochondrial-like partial [Hibiscus syriacus]	hibiscus syriacus	hibiscus syriacus;hibiscus;malvoideae;malvaceae;malvales;malvids;rosids;pentapetalae;gunneridae;eudicotyledons;mesangiospermae;magnoliopsida;spermatophyta;euphyllophyta;tracheophyta;embryophyta;streptophytina;streptophyta;viridiplantae;eukaryota;cellular organisms;root	/core/labs/Wegrzyn/ConiferGenomes/whitebark_chrom/liftoff/iwanttocry/entap_whitebark/similarity_search/DIAMOND/blastp_liftoff_filtered_final_complete.out	No	Yes	NA	NA	NA	NA	NA	NA	29760.VIT_17s0000g08070.t01	3.45e-107	323	ALDH2B	Viridiplantae	virNOG[6]	1BC36@strNOG, 1DQBR@virNOG, COG1012@NOG, KOG2450@euNOG, Aldehyde dehydrogenase, 10, 40, 53, 71, 280, 310, 330, 340, 380, 410, 561, 620, 625, 640, 903, 1100, 1110, 1120, GO:0006412, GO:0008150, GO:0008152, GO:0009058, GO:0009059, GO:0009987, GO:0010035, GO:0010038, GO:0010467, GO:0019538, GO:0034645, GO:0042221, GO:0043170, GO:0044237, GO:0044238, GO:0044249, GO:0044260, GO:0044267, GO:0044710, GO…
48	11	276901824	Rs2 (BLINK), RRs2 (GLM)	265584	277167408	277221235	PIAL.20614	+	XP_008812961.1	81.6	2.32e-267	99.80	XP_008812961.1 dihydrolipoyl dehydrogenase, mitochondrial-like [Phoenix dactylifera]	phoenix dactylifera	phoenix dactylifera;phoenix;phoeniceae;coryphoideae;arecaceae;arecales;commelinids;petrosaviidae;liliopsida;mesangiospermae;magnoliopsida;spermatophyta;euphyllophyta;tracheophyta;embryophyta;streptophytina;streptophyta;viridiplantae;eukaryota;cellular organisms;root	/core/labs/Wegrzyn/ConiferGenomes/whitebark_chrom/liftoff/iwanttocry/entap_whitebark/similarity_search/DIAMOND/blastp_liftoff_filtered_final_complete.out	No	Yes	NA	NA	NA	NA	NA	NA	88036.EFJ05528	2.75e-262	727	NA	Viridiplantae	virNOG[6]	1BBX4@strNOG,1DPVX@virNOG,COG1249@NOG,KOG1335@euNOG, dihydrolipoyl dehydrogenase, 10,20,260,280,620,1100,1110,1120, GO:0008150,GO:0008152,GO:0009314,GO:0009416,GO:0009628,GO:0009987,GO:0010035,GO:0010038,GO:0019725,GO:0042221,GO:0042592,GO:0044699,GO:0044710,GO:0044763,GO:0045454,GO:0046686,GO:0050789,GO:0050794,GO:0050896,GO:0055114,GO:0065007,GO:0065008,, GO:0005575,GO:0005576,GO:0005622,GO:000…
49	11	521972950	defol_1922 (BSLMM), Rt2 (GLM)	108608	522081558	522082059	PIAL.23207	+	XP_015938488.2	29.9	6.71e-09	83.00	XP_015938488.2 receptor like protein 30-like isoform X2 [Arachis duranensis]	arachis duranensis	arachis duranensis;arachis;pterocarpus clade;dalbergieae;dalbergioids sensu lato;50 kb inversion clade;papilionoideae;fabaceae;fabales;fabids;rosids;pentapetalae;gunneridae;eudicotyledons;mesangiospermae;magnoliopsida;spermatophyta;euphyllophyta;tracheophyta;embryophyta;streptophytina;streptophyta;viridiplantae;eukaryota;cellular organisms;root	/core/labs/Wegrzyn/ConiferGenomes/whitebark_chrom/liftoff/iwanttocry/entap_whitebark/similarity_search/DIAMOND/blastp_liftoff_filtered_final_complete.out	No	Yes	NA	NA	NA	NA	NA	NA	3847.GLYMA09G05550.1	6.79e-14	75.1	EFR	Viridiplantae	virNOG[6]	0IH5R@euNOG,1BETQ@strNOG,1DSRA@virNOG,COG0515@NOG,COG4886@NOG, LRR receptor-like serine threonine-protein kinase, 4626, GO:0002218,GO:0002253,GO:0002376,GO:0002682,GO:0002684,GO:0002764,GO:0006464,GO:0006468,GO:0006793,GO:0006796,GO:0006810,GO:0006950,GO:0006952,GO:0006955,GO:0007154,GO:0007165,GO:0008150,GO:0008152,GO:0008219,GO:0009581,GO:0009595,GO:0009605,GO:0009607,GO:0009617,GO:0009626,GO:0…
50	11	526537766	Trend (BSLMM, GLM), meanTRW30 (GLM)	2318906	524195078	524218860	PIAL.1392	-	sp|F4IPK2|TAF14_ARATH	34.9	1.03e-28	93.20	sp|F4IPK2|TAF14_ARATH Transcription initiation factor TFIID subunit 14 OS=Arabidopsis thaliana OX=3702 GN=TAF14 PE=1 SV=1	arabidopsis thaliana	arabidopsis thaliana;arabidopsis;camelineae;brassicaceae;brassicales;malvids;rosids;pentapetalae;gunneridae;eudicotyledons;mesangiospermae;magnoliopsida;spermatophyta;euphyllophyta;tracheophyta;embryophyta;streptophytina;streptophyta;viridiplantae;eukaryota;cellular organisms;root	/core/labs/Wegrzyn/ConiferGenomes/whitebark_chrom/liftoff/iwanttocry/entap_whitebark/similarity_search/DIAMOND/blastp_liftoff_filtered_final_uniprot_sprot.out	No	Yes	NA	NA	NA	GO:0006355,GO:0009908,GO:0009909,GO:0030154,GO:0043981,GO:0048510,GO:2000028,	GO:0005634,GO:0005737,GO:0035267,	NA	4641.GSMUA_Achr11P20410_001	1.12e-46	157	NA	Viridiplantae	virNOG[6]	0TQNA@lilNOG,1BGZ3@strNOG,1DUVU@virNOG,COG5033@NOG,KOG3149@euNOG, protein AF-9 homolog, GO:0006355,GO:0008150,GO:0009889,GO:0010468,GO:0010556,GO:0019219,GO:0019222,GO:0031056,GO:0031323,GO:0031326,GO:0031399,GO:0032268,GO:0033043,GO:0033044,GO:0035065,GO:0040034,GO:0048506,GO:0048509,GO:0048510,GO:0050789,GO:0050793,GO:0050794,GO:0051128,GO:0051171,GO:0051239,GO:0051246,GO:0051252,GO:0060255,GO:…
51	11	645495931	rw_var_2006.2020 (BLINK)	250597	645099828	645245334	PIAL.1090	+	XP_010262270.1	55.7	4.52e-100	89.20	XP_010262270.1 PREDICTED: transcription initiation factor IIA large subunit-like isoform X2 [Nelumbo nucifera]	nelumbo nucifera	nelumbo nucifera;nelumbo;nelumbonaceae;proteales;mesangiospermae;magnoliopsida;spermatophyta;euphyllophyta;tracheophyta;embryophyta;streptophytina;streptophyta;viridiplantae;eukaryota;cellular organisms;root	/core/labs/Wegrzyn/ConiferGenomes/whitebark_chrom/liftoff/iwanttocry/entap_whitebark/similarity_search/DIAMOND/blastp_liftoff_filtered_final_complete.out	No	No	NA	NA	NA	NA	NA	NA	4641.GSMUA_Achr5P07050_001	1.66e-76	257	NA	Viridiplantae	virNOG[6]	0IPCB@euNOG,11MWC@NOG,1C6UI@strNOG,1EKRJ@virNOG, factor IIa large, 3022,5203, GO:0006139,GO:0006351,GO:0006352,GO:0006366,GO:0006367,GO:0006725,GO:0006807,GO:0008150,GO:0008152,GO:0009058,GO:0009059,GO:0009987,GO:0010467,GO:0016070,GO:0018130,GO:0019438,GO:0032774,GO:0034641,GO:0034645,GO:0034654,GO:0043170,GO:0044237,GO:0044238,GO:0044249,GO:0044260,GO:0044271,GO:0046483,GO:0071704,GO:0090304,GO…
52	11	833158790	defol_1923 (BSLMM), Rc2 (GLM)	223154	832932293	832935636	PIAL.34402	-	NA	NA	NA	NA	NA	NA	NA	NA	NA	NA	NA	NA	NA	NA	NA	NA	3694.POPTR_0004s09000.1	7.20e-06	55.8	OSI_13223	Viridiplantae	virNOG[6]	0IZKD@euNOG,0YKYF@NOG,1BQ1K@strNOG,1DQCT@virNOG, Protein of unknown function, DUF573, PFAM (DUF573)
53	11	1128068360	meanL (BLINK)	182596	1128250956	1128253088	PIAL.35355	+
54	12	656973718	defol_1990 (BLINK, BSLMM), varL (GLM)	270097	656700047	656703621	PIAL.25151	-	sp|Q9ZPH2|GRS17_ARATH	56.9	1.57e-186	95.00	sp|Q9ZPH2|GRS17_ARATH Monothiol glutaredoxin-S17 OS=Arabidopsis thaliana OX=3702 GN=GRXS17 PE=1 SV=1	arabidopsis thaliana	arabidopsis thaliana;arabidopsis;camelineae;brassicaceae;brassicales;malvids;rosids;pentapetalae;gunneridae;eudicotyledons;mesangiospermae;magnoliopsida;spermatophyta;euphyllophyta;tracheophyta;embryophyta;streptophytina;streptophyta;viridiplantae;eukaryota;cellular organisms;root	/core/labs/Wegrzyn/ConiferGenomes/whitebark_chrom/liftoff/iwanttocry/entap_whitebark/similarity_search/DIAMOND/blastp_liftoff_filtered_final_uniprot_sprot.out	No	Yes	NA	NA	GO:0006879,GO:0006974,GO:0009408,GO:0009926,GO:0051726,GO:0072593,	GO:0005634,GO:0005829,	GO:0015035,GO:0046872,GO:0051537,	NA	4558.Sb01g018010.1	3.05e-196	561	NA	Viridiplantae	virNOG[6]	0TSRK@lilNOG,15QWF@poaNOG,1BINK@strNOG,1DWJR@virNOG,COG0278@NOG,KOG0911@euNOG, Monothiol, GO:0006810,GO:0006950,GO:0008150,GO:0008152,GO:0009266,GO:0009408,GO:0009628,GO:0009914,GO:0009926,GO:0009987,GO:0010817,GO:0019725,GO:0042592,GO:0044237,GO:0044699,GO:0044710,GO:0044763,GO:0044765,GO:0045454,GO:0050789,GO:0050794,GO:0050896,GO:0051179,GO:0051234,GO:0051726,GO:0055114,GO:0060918,GO:0065007,G…
55	12	731734753	Rs2 (BLINK)	136976	731594566	731597777	PIAL.25752	-
56	12	789855879	varTRW (BLINK)	1624342	788230267	788231537	PIAL.4165	+
57	12	802886833	rw_var_2006.2020 (BLINK)	268276	802618100	802618557	PIAL.17171	-	XP_023752320.1	78.7	4.30e-44	76.90	XP_023752320.1 probable aquaporin PIP1-4 [Lactuca sativa]	lactuca sativa	lactuca sativa;lactuca;lactucinae;cichorieae;cichorioideae;asteraceae;asterales;campanulids;asterids;pentapetalae;gunneridae;eudicotyledons;mesangiospermae;magnoliopsida;spermatophyta;euphyllophyta;tracheophyta;embryophyta;streptophytina;streptophyta;viridiplantae;eukaryota;cellular organisms;root	/core/labs/Wegrzyn/ConiferGenomes/whitebark_chrom/liftoff/iwanttocry/entap_whitebark/similarity_search/DIAMOND/blastp_liftoff_filtered_final_complete.out	No	Yes	NA	NA	NA	NA	NA	NA	3694.POPTR_0009s01940.1	1.83e-49	164	PIP2	Viridiplantae	virNOG[6]	1BFFK@strNOG,1DTDT@virNOG,COG0580@NOG,KOG0223@euNOG, plasma membrane intrinsic protein, GO:0006810,GO:0006833,GO:0006950,GO:0006970,GO:0007275,GO:0008150,GO:0008544,GO:0009269,GO:0009414,GO:0009415,GO:0009607,GO:0009624,GO:0009628,GO:0009653,GO:0009719,GO:0009725,GO:0009737,GO:0009888,GO:0009913,GO:0009987,GO:0010015,GO:0010033,GO:0010035,GO:0010053,GO:0010054,GO:0016049,GO:0021700,GO:0022622,GO:…
58	12	849385403	mean_recov_p_dec (BLINK)	429617	849815020	849816710	PIAL.11472	-	NA	NA	NA	NA	NA	NA	NA	NA	NA	NA	NA	NA	NA	NA	NA	NA	15368.BRADI5G25440.1	6.97e-10	62.0	NA	Viridiplantae	virNOG[6]	0U12F@lilNOG,15YCK@poaNOG,1BTWG@strNOG,1E5SW@virNOG,COG2608@NOG,KOG1603@euNOG, Heavy-metal-associated domain, GO:0006810,GO:0006811,GO:0006812,GO:0008150,GO:0030001,GO:0044699,GO:0044765,GO:0051179,GO:0051234,, GO:0003674,GO:0005488,GO:0043167,GO:0043169,GO:0046872,, PFAM (HMA)
59	12	1129700395	Rc (GLM, BSLM, BLINK)	179002	1129879397	1129880328	PIAL.15615.1	+	NA
60	12	1249997049	varTRW (BLINK)	753551	1250750600	1250751968	PIAL.31428	-
61	12	1453680550	rw_var_1961.1975 (BLINK)	120956632	1332677259	1332723918	PIAL.31433	+	XP_027349925.1	55.3	5.27e-176	79.20	XP_027349925.1 E3 ubiquitin-protein ligase ZNF598 isoform X2 [Abrus precatorius]	abrus precatorius	abrus precatorius;abrus;abreae;indigoferoid/millettioid clade;npaaa clade;50 kb inversion clade;papilionoideae;fabaceae;fabales;fabids;rosids;pentapetalae;gunneridae;eudicotyledons;mesangiospermae;magnoliopsida;spermatophyta;euphyllophyta;tracheophyta;embryophyta;streptophytina;streptophyta;viridiplantae;eukaryota;cellular organisms;root	/core/labs/Wegrzyn/ConiferGenomes/whitebark_chrom/liftoff/iwanttocry/entap_whitebark/similarity_search/DIAMOND/blastp_liftoff_filtered_final_complete.out	No	Yes	NA	NA	NA	NA	NA	NA	3847.GLYMA03G38180.1	2.06e-173	519	NA	Viridiplantae	virNOG[6]	1BBQY@strNOG,1DPPQ@virNOG,COG5236@NOG,KOG2231@euNOG, zinc finger, GO:0005575,GO:0005622,GO:0005623,GO:0044464,, GO:0003674,GO:0005488,GO:0008270,GO:0043167,GO:0043169,GO:0046872,GO:0046914,, PFAM (zf-RanBP), SMART (ZnF_C2H2, RING, TRANS, ZnF_RBZ, COIL)
