# Supplementary material for: Study of the Genetic Mechanisms of Siberian Stone Pine (Pinus sibirica Du Tour) Adaptation to the Climatic and Pest Outbreak Stresses Using Dendrogenomic Approach
Source: Int J Mol Sci. 2024 Nov 1;25(21):11767. doi: 10.3390/ijms252111767 (PMC11546098; doi:10.3390/ijms252111767)
Supplement: Supplementary file 1 [file ijms-25-11767-s001.zip › Table S2_All significant SNPs detected by any of the three methods.xlsx]

## Sheet: Table S2. All significant SNPs
Table S2. All significant SNPs detected by any of the three methods (BSLMM, GLM and BLINK) in one or more of the populations	Chromosome Number	SNP Position	GLM	BSLMM	BLINK	Number of methods	Number of traits
1	6	451121728	RRs2	meanL	meanL	3	2
2	12	656973718	varL	defol_1990	defol_1990	3	2
3	4	197868294	RRs2, Rt2	defol_1938	-	2	3
4	4	279549631	trend	varTRW	-	2	2
5	4	810760454	Rc1	Rc4	-	2	1
6	4	1289049054	Rt2	defol_1972	-	2	2
7	4	1300333801	RRs2, Rt2	Rc4	-	2	3
8	4	2062088667	rw_var_2006-2020	Rc4	-	2	2
9	7	1505526341	rw_var_2006.2020	-	rw_var_2006.2020	2	1
10	8	915883384	Rt5, Rs5	Rt5	-	2	2
11	8	1133006641	rw_var_2006-2020	rw_var_2006-2020	-	2	1
12	8	1614354921	-	rw_var_1991.2005	rw_var_1991.2005	2	1
13	8	1653257202	Rt4	defol_1923	-	2	2
14	9	38661255	varL	-	Rc4	2	2
15	9	39082825	varTRW	-	Rc4	2	2
16	9	1029345389	meanTRW30, trend	-	meanTRW30	2	2
17	9	1241410502	Rs1, Rc2	Rs1	-	2	2
18	9	1257738132	-	varTRW	varTRW	2	1
19	9	1668376882	rw_var_2006-2020, Rc2	rw_var_2006-2020	-	2	2
20	10	105033568	rw_var_2006-2020	Rc4	-	2	2
21	10	105033576	varL, rw_var_2006-2020	Rc4	-	2	3
22	10	578632577	rw_var_2006-2020	rw_var_2006-2020	-	2	1
23	10	951380359	Rc2	defol_1972	-	2	2
24	10	974328115	-	varTRW	varTRW	2	1
25	10	1149421697	varL	-	varTRW	2	2
26	10	1224751754	-	varTRW	varTRW	2	1
27	11	276901824	RRs2	-	Rs2	2	2
28	11	521972950	Rt2	defol_1922	-	2	2
29	11	526537766	Trend, meanTRW30	Trend	-	2	2
30	11	833158790	Rc2	defol_1923	-	2	2
31	12	789855879	-	-	varTRW	1	1
32	8	531385580	-	-	Rs2	1	1
33	9	1570916947	-	-	mean_resil_p_jun	1	1
34	7	1393487205	-	-	rw_var_2006.2020	1	1
35	7	701446182	-	-	rw_var_1976.1990	1	1
36	9	810198285	-	-	meanL	1	1
37	9	508614108	-	-	defol_1972	1	1
38	6	1087149689	-	-	rw_var_1991.2005	1	1
39	7	1473504619	-	-	Rs11	1	1
40	9	38661097	-	-	Rc4	1	1
41	9	1119084298	-	-	meanTRW30	1	1
42	12	802886833	-	-	rw_var_2006.2020	1	1
43	10	760936659	-	-	rw_var_2006.2020	1	1
44	11	645495931	-	-	rw_var_2006.2020	1	1
45	9	330352169	-	-	meanL	1	1
46	8	397453659	-	-	defol_1923	1	1
47	9	1427400465	-	-	rw_var_1961.1975	1	1
48	7	692297606	-	-	meanL	1	1
49	6	399406351	-	-	meanL	1	1
50	12	1453680550	-	-	rw_var_1961.1975	1	1
51	9	1243834675	-	-	RRs6	1	1
52	6	1095569421	-	-	meanL	1	1
53	12	1249997049	-	-	varTRW	1	1
54	6	1077203664	-	-	defol_1923	1	1
55	12	731734753	-	-	Rs2	1	1
56	12	849385403	-	-	mean_recov_p_dec	1	1
57	11	1128068360	-	-	meanL	1	1
58	4	276373517	-	-	rw_var_1991.2005	1	1
59	4	648958	Rt2	-	-	1	1
60	4	3490493	Rs5	-	-	1	1
61	4	3490499	Rs5	-	-	1	1
62	4	7283038	Rt5	-	-	1	1
63	4	7283067	RRs2, Rt2	-	-	1	2
64	4	15024524	rw_var_2006-2020	-	-	1	1
65	4	19764439	Rt1	-	-	1	1
66	4	20701263	Rs5, Rt1	-	-	1	2
67	4	20871226	Rs5, Rt1	-	-	1	2
68	4	20871304	Rs5, Rt1	-	-	1	2
69	4	21985343	Rc1	-	-	1	1
70	4	21985383	Rc1	-	-	1	1
71	4	25695579	Rc2	-	-	1	1
72	4	26752718	Rc2	-	-	1	1
73	4	27457342	Rs5	-	-	1	1
74	4	31337237	Rs5	-	-	1	1
75	4	36121008	Rc2	-	-	1	1
76	4	40149767	Rc2	-	-	1	1
77	4	41839831	Rc2	-	-	1	1
78	4	42249312	Rs5	-	-	1	1
79	4	42249399	Rs5	-	-	1	1
80	4	42285730	Rs5	-	-	1	1
81	4	42285731	Rs5	-	-	1	1
82	4	42285737	Rs5	-	-	1	1
83	4	42285763	Rs5	-	-	1	1
84	4	42285865	Rs5	-	-	1	1
85	4	42285874	Rs5	-	-	1	1
86	4	42511353	Rs5	-	-	1	1
87	4	46832990	trend	-	-	1	1
88	4	46865080	varL	-	-	1	1
89	4	46943555	Rc1	-	-	1	1
90	4	47460160	varL	-	-	1	1
91	4	47460165	Rc2	-	-	1	1
92	4	49101112	Rc2	-	-	1	1
93	4	50112000	Rc1	-	-	1	1
94	4	51405528	Rc1	-	-	1	1
95	4	52058172	Rc1	-	-	1	1
96	4	52058175	Rc1	-	-	1	1
97	4	52058235	Rc1	-	-	1	1
98	4	52058236	Rc1	-	-	1	1
99	4	52058316	Rc1	-	-	1	1
100	4	52074965	Rc1	-	-	1	1
101	4	52075012	Rc1	-	-	1	1
102	4	52075030	Rc1	-	-	1	1
103	4	52075045	Rc1	-	-	1	1
104	4	52075052	Rc1	-	-	1	1
105	4	52075086	Rc1	-	-	1	1
106	4	52075111	Rc1	-	-	1	1
107	4	52120751	Rc1	-	-	1	1
108	4	52555738	trend	-	-	1	1
109	4	56870555	Rc1	-	-	1	1
110	4	56983300	Rc1	-	-	1	1
111	4	58355911	varL	-	-	1	1
112	4	58355924	varL	-	-	1	1
113	4	58355926	varL	-	-	1	1
114	4	63206959	Rc2	-	-	1	1
115	4	63206981	Rc2	-	-	1	1
116	4	63206997	Rc1, Rc2	-	-	1	1
117	4	63207007	Rc2	-	-	1	1
118	4	63207132	Rs5	-	-	1	1
119	4	66550096	RRs2, Rc2	-	-	1	2
120	4	67411445	RRs2, rw_var_2006-2020	-	-	1	2
121	4	67411450	rw_var_2006-2020	-	-	1	1
122	4	72502625	rw_var_2006-2020	-	-	1	1
123	4	72593920	Rt5	-	-	1	1
124	4	75394102	varTRW	-	-	1	1
125	4	79725188	Rt2	-	-	1	1
126	4	82110489	Rc2	-	-	1	1
127	4	82519077	trend	-	-	1	1
128	4	82635824	meanTRW30	-	-	1	1
129	4	83640008	RRs2, Rs5	-	-	1	2
130	4	83640010	RRs2, Rs5	-	-	1	2
131	4	86152116	RRs2, Rt2	-	-	1	2
132	4	89055793	Rs5	-	-	1	1
133	4	89890550	varTRW	-	-	1	1
134	4	89890563	Rs5	-	-	1	1
135	4	90635930	rw_var_2006-2020	-	-	1	1
136	4	94960692	rw_var_2006-2020	-	-	1	1
137	4	95476601	Rc2	-	-	1	1
138	4	96113744	RRs2, Rc2	-	-	1	2
139	4	96113754	RRs2, Rc2	-	-	1	2
140	4	96121992	trend	-	-	1	1
141	4	96122050	trend	-	-	1	1
142	4	96122092	trend	-	-	1	1
143	4	98142131	Rc2	-	-	1	1
144	4	98142134	Rs5	-	-	1	1
145	4	98214585	meanTRW30, trend	-	-	1	2
146	4	104450117	Rs5	-	-	1	1
147	4	105156810	Rs5	-	-	1	1
148	4	113374380	-	Rc4	-	1	1
149	4	114312673	rw_var_2006-2020	-	-	1	1
150	4	115945723	rw_var_2006-2020	-	-	1	1
151	4	116827684	Rc2	-	-	1	1
152	4	118637748	RRs2, Rt2	-	-	1	2
153	4	122413434	Rs3	-	-	1	1
154	4	124616373	RRs2, Rt2	-	-	1	2
155	4	125549863	RRs2, Rt2	-	-	1	2
156	4	126092043	RRs2, Rt2	-	-	1	2
157	4	127050120	RRs2, Rt2	-	-	1	2
158	4	127546023	rw_var_2006-2020	-	-	1	1
159	4	128749000	Rc1	-	-	1	1
160	4	133457869	Rt1	-	-	1	1
161	4	133457905	Rt1	-	-	1	1
162	4	133457925	Rt1	-	-	1	1
163	4	144051778	rw_var_2006-2020	-	-	1	1
164	4	145613844	rw_var_2006-2020	-	-	1	1
165	4	145993474	meanTRW30, trend	-	-	1	2
166	4	148553451	rw_var_2006-2020	-	-	1	1
167	4	148553520	rw_var_2006-2020	-	-	1	1
168	4	149205491	rw_var_2006-2020	-	-	1	1
169	4	150079533	rw_var_2006-2020	-	-	1	1
170	4	151524522	meanTRW30	-	-	1	1
171	4	153719933	Rc1	-	-	1	1
172	4	155878637	varL	-	-	1	1
173	4	157321512	Rc2	-	-	1	1
174	4	163687234	Rc2	-	-	1	1
175	4	166309981	RRs2	-	-	1	1
176	4	166728844	varTRW	-	-	1	1
177	4	168199545	Rc1, rw_var_2006-2020	-	-	1	2
178	4	170670084	varL	-	-	1	1
179	4	171705590	Rs5	-	-	1	1
180	4	172744909	Rt2	-	-	1	1
181	4	188181706	rw_var_2006-2020	-	-	1	1
182	4	188497621	meanTRW30, trend	-	-	1	2
183	4	189206498	RRs2, Rt2, rw_var_2006-2020	-	-	1	3
184	4	189250168	meanTRW30, trend	-	-	1	2
185	4	191097056	Rc1	-	-	1	1
186	4	193055080	varL	-	-	1	1
187	4	193133571	meanTRW30	-	-	1	1
188	4	193133583	meanTRW30	-	-	1	1
189	4	193133594	meanTRW30	-	-	1	1
190	4	193133595	rw_var_2006-2020	-	-	1	1
191	4	193133600	meanTRW30	-	-	1	1
192	4	193133601	meanTRW30	-	-	1	1
193	4	193133627	meanTRW30	-	-	1	1
194	4	194214697	RRs2	-	-	1	1
195	4	195101311	rw_var_2006-2020	-	-	1	1
196	4	197108487	RRs2, Rc2	-	-	1	2
197	4	199008370	Rc1	-	-	1	1
198	4	199008413	Rc1	-	-	1	1
199	4	199008426	Rc1	-	-	1	1
200	4	199497821	RRs2, Rc2, Rt2	-	-	1	3
201	4	199791503	varTRW	-	-	1	1
202	4	200572740	rw_var_2006-2020	-	-	1	1
203	4	201238267	varTRW	-	-	1	1
204	4	201238275	varTRW	-	-	1	1
205	4	201238311	varTRW	-	-	1	1
206	4	201386660	Rc2	-	-	1	1
207	4	201386701	Rc2	-	-	1	1
208	4	201386708	Rc2	-	-	1	1
209	4	206538854	trend	-	-	1	1
210	4	209890645	RRs2	-	-	1	1
211	4	209890772	RRs2	-	-	1	1
212	4	210991041	Rs5	-	-	1	1
213	4	217993291	rw_var_2006-2020	-	-	1	1
214	4	217993327	rw_var_2006-2020	-	-	1	1
215	4	217993329	rw_var_2006-2020	-	-	1	1
216	4	218048683	rw_var_2006-2020	-	-	1	1
217	4	219009163	rw_var_2006-2020	-	-	1	1
218	4	220098529	rw_var_2006-2020	-	-	1	1
219	4	220462077	varL	-	-	1	1
220	4	221408462	Rt1, varL	-	-	1	2
221	4	221470260	varL	-	-	1	1
222	4	221470315	varL	-	-	1	1
223	4	223050885	RRs2	-	-	1	1
224	4	227511590	Rt1	-	-	1	1
225	4	228359379	trend	-	-	1	1
226	4	229026656	RRs2, Rt2	-	-	1	2
227	4	230089656	trend	-	-	1	1
228	4	230901576	varTRW	-	-	1	1
229	4	233539380	rw_var_2006-2020	-	-	1	1
230	4	240564317	Rc2	-	-	1	1
231	4	240567413	Rc2	-	-	1	1
232	4	240658347	Rc2	-	-	1	1
233	4	240776719	Rc2	-	-	1	1
234	4	240799883	Rc2	-	-	1	1
235	4	241064415	Rc2	-	-	1	1
236	4	241064448	Rc2	-	-	1	1
237	4	241077197	Rc2	-	-	1	1
238	4	241082714	Rc2	-	-	1	1
239	4	241193176	Rc2	-	-	1	1
240	4	241193248	Rc2	-	-	1	1
241	4	241216854	varTRW	-	-	1	1
242	4	241216883	varTRW	-	-	1	1
243	4	241630225	Rc2	-	-	1	1
244	4	241630242	Rc2	-	-	1	1
245	4	241630254	Rc2	-	-	1	1
246	4	241630293	Rc2	-	-	1	1
247	4	241713733	Rc2	-	-	1	1
248	4	241713734	Rc2	-	-	1	1
249	4	241713736	Rc2	-	-	1	1
250	4	241713819	Rc2	-	-	1	1
251	4	241713825	Rc2	-	-	1	1
252	4	241713834	Rc2	-	-	1	1
253	4	241713842	Rc2	-	-	1	1
254	4	241713859	Rc2	-	-	1	1
255	4	241846814	Rc2	-	-	1	1
256	4	241890423	Rc2	-	-	1	1
257	4	241890489	Rc2	-	-	1	1
258	4	241890511	Rc2	-	-	1	1
259	4	241890520	Rc2	-	-	1	1
260	4	241890522	Rc2	-	-	1	1
261	4	242036667	varTRW	-	-	1	1
262	4	242039205	Rc2	-	-	1	1
263	4	242039337	Rc2	-	-	1	1
264	4	242051166	Rc2	-	-	1	1
265	4	242051255	Rc2	-	-	1	1
266	4	242051256	Rc2	-	-	1	1
267	4	242122472	Rc2	-	-	1	1
268	4	242229698	Rc2	-	-	1	1
269	4	242245053	Rc2	-	-	1	1
270	4	242245081	Rc2	-	-	1	1
271	4	242245137	Rc2	-	-	1	1
272	4	242245159	Rc2	-	-	1	1
273	4	242329391	Rc2	-	-	1	1
274	4	243011606	Rt2	-	-	1	1
275	4	243011633	RRs2, Rc2	-	-	1	2
276	4	245128290	rw_var_2006-2020	-	-	1	1
277	4	246478782	meanTRW30, trend	-	-	1	2
278	4	246542064	meanTRW30, trend	-	-	1	2
279	4	246542095	meanTRW30, trend	-	-	1	2
280	4	247935746	rw_var_2006-2020	-	-	1	1
281	4	253141275	Rs5	-	-	1	1
282	4	256401742	Rs5	-	-	1	1
283	4	256401750	Rs5	-	-	1	1
284	4	256401756	Rs5	-	-	1	1
285	4	256401842	Rs5	-	-	1	1
286	4	256437153	Rs5	-	-	1	1
287	4	256471798	Rs5	-	-	1	1
288	4	256500028	Rs5	-	-	1	1
289	4	256621158	Rs5	-	-	1	1
290	4	259807481	Rs5	-	-	1	1
291	4	259807524	Rs5	-	-	1	1
292	4	259807582	Rs5	-	-	1	1
293	4	259807617	meanTRW30, trend	-	-	1	2
294	4	259822018	meanTRW, rw_var_2006-2020	-	-	1	2
295	4	259822031	meanTRW, rw_var_2006-2020	-	-	1	2
296	4	259822075	meanTRW, rw_var_2006-2020	-	-	1	2
297	4	259822082	meanTRW, rw_var_2006-2020	-	-	1	2
298	4	259822088	Rs5, rw_var_2006-2020	-	-	1	2
299	4	259846241	Rs5	-	-	1	1
300	4	259932588	Rs5	-	-	1	1
301	4	262230837	Rs5	-	-	1	1
302	4	266564516	RRs2, Rc2	-	-	1	2
303	4	266794070	meanTRW30	-	-	1	1
304	4	270394443	rw_var_2006-2020	-	-	1	1
305	4	270394445	Rc1	-	-	1	1
306	4	270394454	rw_var_2006-2020	-	-	1	1
307	4	270721399	rw_var_2006-2020	-	-	1	1
308	4	270721472	rw_var_2006-2020	-	-	1	1
309	4	271997218	rw_var_2006-2020	-	-	1	1
310	4	275469820	Rc2	-	-	1	1
311	4	275489343	rw_var_2006-2020	-	-	1	1
312	4	275717683	rw_var_2006-2020	-	-	1	1
313	4	275729517	rw_var_2006-2020	-	-	1	1
314	4	276586452	Rc2	-	-	1	1
315	4	277313941	rw_var_2006-2020	-	-	1	1
316	4	277313979	meanTRW30, trend	-	-	1	2
317	4	277854475	rw_var_2006-2020	-	-	1	1
318	4	278039326	trend	-	-	1	1
319	4	278140843	rw_var_2006-2020	-	-	1	1
320	4	278536891	meanTRW30, rw_var_2006-2020	-	-	1	2
321	4	278536924	rw_var_2006-2020	-	-	1	1
322	4	278536928	rw_var_2006-2020	-	-	1	1
323	4	278715525	rw_var_2006-2020	-	-	1	1
324	4	278745115	rw_var_2006-2020	-	-	1	1
325	4	278812460	Rc2, rw_var_2006-2020	-	-	1	2
326	4	279886867	rw_var_2006-2020	-	-	1	1
327	4	280047662	meanTRW30	-	-	1	1
328	4	280327473	Rc1	-	-	1	1
329	4	280374984	rw_var_2006-2020	-	-	1	1
330	4	280887114	Rc2	-	-	1	1
331	4	280887144	Rc2, rw_var_2006-2020	-	-	1	2
332	4	281112711	rw_var_2006-2020	-	-	1	1
333	4	281134460	trend	-	-	1	1
334	4	281134469	trend	-	-	1	1
335	4	281134490	trend	-	-	1	1
336	4	282452629	rw_var_2006-2020	-	-	1	1
337	4	282813436	rw_var_2006-2020	-	-	1	1
338	4	283203272	meanTRW30	-	-	1	1
339	4	283289669	meanTRW30, rw_var_2006-2020	-	-	1	2
340	4	283318600	rw_var_2006-2020	-	-	1	1
341	4	283346676	rw_var_2006-2020	-	-	1	1
342	4	285761420	trend	-	-	1	1
343	4	286246852	Rs5	-	-	1	1
344	4	286566045	rw_var_2006-2020	-	-	1	1
345	4	286766722	varL	-	-	1	1
346	4	289144721	Rt2	-	-	1	1
347	4	289144726	Rt2	-	-	1	1
348	4	289579981	RRs2, Rt2	-	-	1	2
349	4	294305070	Rt1	-	-	1	1
350	4	294305185	Rt1	-	-	1	1
351	4	295273580	Rt1	-	-	1	1
352	4	295326529	meanTRW30	-	-	1	1
353	4	298490735	varL	-	-	1	1
354	4	299793716	Rc2	-	-	1	1
355	4	299793735	Rc2	-	-	1	1
356	4	299793787	Rc2	-	-	1	1
357	4	299793812	Rc2	-	-	1	1
358	4	300291624	meanTRW30, trend	-	-	1	2
359	4	303190197	varL	-	-	1	1
360	4	303697877	RRs2, Rt2, rw_var_2006-2020	-	-	1	3
361	4	304597757	rw_var_2006-2020	-	-	1	1
362	4	305136917	varTRW	-	-	1	1
363	4	308832962	Rc2	-	-	1	1
364	4	308833008	Rc2	-	-	1	1
365	4	309013042	varTRW	-	-	1	1
366	4	309730690	Rt1	-	-	1	1
367	4	309766282	rw_var_2006-2020	-	-	1	1
368	4	311755996	RRs2	-	-	1	1
369	4	314060226	varTRW	-	-	1	1
370	4	314738280	rw_var_2006-2020	-	-	1	1
371	4	327493807	Rc1	-	-	1	1
372	4	327493827	Rc1	-	-	1	1
373	4	327727942	trend	-	-	1	1
374	4	328582191	rw_var_2006-2020	-	-	1	1
375	4	328582262	Rt1	-	-	1	1
376	4	329753923	rw_var_2006-2020	-	-	1	1
377	4	329753927	rw_var_2006-2020	-	-	1	1
378	4	329753928	rw_var_2006-2020	-	-	1	1
379	4	329753934	rw_var_2006-2020	-	-	1	1
380	4	331048676	Rt1	-	-	1	1
381	4	334370800	Rt1	-	-	1	1
382	4	334750583	Rs5	-	-	1	1
383	4	334750586	Rs5	-	-	1	1
384	4	334750590	Rs5	-	-	1	1
385	4	334750669	Rs5	-	-	1	1
386	4	334750716	Rs5	-	-	1	1
387	4	335210554	Rs5	-	-	1	1
388	4	335351012	Rs5	-	-	1	1
389	4	335515328	Rs5	-	-	1	1
390	4	337180670	varTRW	-	-	1	1
391	4	337208129	rw_var_2006-2020	-	-	1	1
392	4	337548828	Rc1	-	-	1	1
393	4	338068335	Rt1	-	-	1	1
394	4	338224880	Rt1	-	-	1	1
395	4	338471690	rw_var_2006-2020	-	-	1	1
396	4	338659022	rw_var_2006-2020	-	-	1	1
397	4	338659076	rw_var_2006-2020	-	-	1	1
398	4	338759631	rw_var_2006-2020	-	-	1	1
399	4	338759679	rw_var_2006-2020	-	-	1	1
400	4	338899593	rw_var_2006-2020	-	-	1	1
401	4	338899612	rw_var_2006-2020	-	-	1	1
402	4	338899736	rw_var_2006-2020	-	-	1	1
403	4	340401029	varL	-	-	1	1
404	4	340401077	varL	-	-	1	1
405	4	342196105	rw_var_2006-2020	-	-	1	1
406	4	342199425	meanTRW30	-	-	1	1
407	4	342931280	rw_var_2006-2020	-	-	1	1
408	4	342931290	rw_var_2006-2020	-	-	1	1
409	4	342931329	rw_var_2006-2020	-	-	1	1
410	4	342931344	rw_var_2006-2020	-	-	1	1
411	4	343400286	rw_var_2006-2020	-	-	1	1
412	4	343813298	rw_var_2006-2020	-	-	1	1
413	4	343847703	Rs3	-	-	1	1
414	4	343847722	rw_var_2006-2020	-	-	1	1
415	4	343847841	rw_var_2006-2020	-	-	1	1
416	4	343914586	rw_var_2006-2020	-	-	1	1
417	4	345294005	Rs3	-	-	1	1
418	4	347615517	Rt1	-	-	1	1
419	4	348091096	Rt1	-	-	1	1
420	4	349181036	rw_var_2006-2020	-	-	1	1
421	4	358026777	rw_var_2006-2020	-	-	1	1
422	4	362407504	Rt1	-	-	1	1
423	4	362407519	Rt1	-	-	1	1
424	4	363351592	Rc1	-	-	1	1
425	4	363470215	RRs2, Rt2	-	-	1	2
426	4	363694064	Rt2	-	-	1	1
427	4	363699757	Rc1	-	-	1	1
428	4	364224556	Rs5	-	-	1	1
429	4	365470433	RRs2, Rc2	-	-	1	2
430	4	368597286	Rc1, rw_var_2006-2020	-	-	1	2
431	4	369049047	trend	-	-	1	1
432	4	370473225	meanTRW30, rw_var_2006-2020	-	-	1	2
433	4	370565235	rw_var_2006-2020	-	-	1	1
434	4	371225479	rw_var_2006-2020	-	-	1	1
435	4	371230634	RRs2, Rc2	-	-	1	2
436	4	371234143	Rc1	-	-	1	1
437	4	371303732	meanTRW30, trend	-	-	1	2
438	4	372059886	Rc2	-	-	1	1
439	4	372492578	meanTRW30	-	-	1	1
440	4	373831226	trend	-	-	1	1
441	4	375117671	Rt1	-	-	1	1
442	4	376276804	trend	-	-	1	1
443	4	379020981	Rc2	-	-	1	1
444	4	383452795	RRs2, Rs3, Rt2	-	-	1	3
445	4	383452805	RRs2, Rt2	-	-	1	2
446	4	383452819	RRs2, Rt2	-	-	1	2
447	4	383452833	RRs2, Rt2	-	-	1	2
448	4	383452867	RRs2, Rt2	-	-	1	2
449	4	383496275	Rt2	-	-	1	1
450	4	383496324	RRs2, Rt2	-	-	1	2
451	4	384338899	rw_var_2006-2020	-	-	1	1
452	4	384706951	meanTRW30, rw_var_2006-2020	-	-	1	2
453	4	390262390	Rc2	-	-	1	1
454	4	390285910	Rc1	-	-	1	1
455	4	390285931	varTRW	-	-	1	1
456	4	390658852	rw_var_2006-2020	-	-	1	1
457	4	392527799	meanTRW30, rw_var_2006-2020	-	-	1	2
458	4	392751199	Rc1, rw_var_2006-2020	-	-	1	2
459	4	392858991	rw_var_2006-2020	-	-	1	1
460	4	393320611	Rs5, rw_var_2006-2020	-	-	1	2
461	4	393320707	rw_var_2006-2020	-	-	1	1
462	4	393321374	Rc1	-	-	1	1
463	4	393539559	meanTRW30	-	-	1	1
464	4	396426528	Rt1	-	-	1	1
465	4	398224247	Rc1	-	-	1	1
466	4	400006900	rw_var_2006-2020	-	-	1	1
467	4	400006903	rw_var_2006-2020	-	-	1	1
468	4	400915022	Rt2	-	-	1	1
469	4	404761664	Rc1	-	-	1	1
470	4	404761727	Rt4	-	-	1	1
471	4	404761728	Rt4	-	-	1	1
472	4	404761733	Rt4	-	-	1	1
473	4	407649613	Rs5	-	-	1	1
474	4	408562468	rw_var_2006-2020	-	-	1	1
475	4	411160898	Rc2	-	-	1	1
476	4	411160944	Rc2	-	-	1	1
477	4	412286511	RRs2	-	-	1	1
478	4	412474912	rw_var_2006-2020	-	-	1	1
479	4	412688199	rw_var_2006-2020	-	-	1	1
480	4	412688247	rw_var_2006-2020	-	-	1	1
481	4	412741547	rw_var_2006-2020	-	-	1	1
482	4	413680415	Rt2	-	-	1	1
483	4	419929624	meanTRW30, trend	-	-	1	2
484	4	420861364	meanTRW30	-	-	1	1
485	4	422525681	Rs5	-	-	1	1
486	4	426046617	rw_var_2006-2020	-	-	1	1
487	4	429224629	Rs5	-	-	1	1
488	4	429724044	Rt1	-	-	1	1
489	4	429876004	Rt1	-	-	1	1
490	4	429931445	Rt1	-	-	1	1
491	4	435373800	RRs2, Rt2	-	-	1	2
492	4	435373808	RRs2, Rc2	-	-	1	2
493	4	435373819	Rc2	-	-	1	1
494	4	435373820	Rc2	-	-	1	1
495	4	435373834	Rc2	-	-	1	1
496	4	435373844	Rc2	-	-	1	1
497	4	435373855	Rc2	-	-	1	1
498	4	435373873	RRs2, Rt2	-	-	1	2
499	4	435373875	Rc2	-	-	1	1
500	4	435373930	Rc2	-	-	1	1
501	4	435388073	Rs5	-	-	1	1
502	4	435388075	Rc2	-	-	1	1
503	4	436588713	varTRW	-	-	1	1
504	4	437228137	RRs2, Rt2	-	-	1	2
505	4	437312848	varTRW	-	-	1	1
506	4	437312885	varTRW	-	-	1	1
507	4	437717181	Rc2	-	-	1	1
508	4	437864898	varTRW	-	-	1	1
509	4	439432255	Rc2	-	-	1	1
510	4	439859532	varTRW	-	-	1	1
511	4	440317234	Rs5	-	-	1	1
512	4	442699618	rw_var_2006-2020	-	-	1	1
513	4	447674710	meanTRW30, trend	-	-	1	2
514	4	455784960	RRs2, Rc2, Rt2	-	-	1	3
515	4	457488054	varL	-	-	1	1
516	4	459818123	rw_var_2006-2020	-	-	1	1
517	4	460764141	Rt1	-	-	1	1
518	4	464290022	RRs2, Rt2	-	-	1	2
519	4	464296589	Rs5	-	-	1	1
520	4	464447410	RRs2, Rt2	-	-	1	2
521	4	464447480	RRs2, Rt2	-	-	1	2
522	4	464710172	RRs2, Rt2	-	-	1	2
523	4	464710193	RRs2, Rt2	-	-	1	2
524	4	468119812	defol_1900	-	-	1	1
525	4	469924894	rw_var_2006-2020	-	-	1	1
526	4	475413230	Rs3	-	-	1	1
527	4	476338446	meanTRW30	-	-	1	1
528	4	476488085	meanTRW30	-	-	1	1
529	4	484029724	RRs2, Rt2	-	-	1	2
530	4	485845607	Rt1	-	-	1	1
531	4	485845716	Rt1	-	-	1	1
532	4	485845732	Rt1	-	-	1	1
533	4	487010509	RRs2, Rt2	-	-	1	2
534	4	493860261	rw_var_2006-2020	-	-	1	1
535	4	499672850	meanTRW30	-	-	1	1
536	4	499686642	varTRW	-	-	1	1
537	4	500156096	Rc2	-	-	1	1
538	4	500872554	meanTRW30	-	-	1	1
539	4	500920075	varTRW	-	-	1	1
540	4	502186756	rw_var_2006-2020	-	-	1	1
541	4	503991024	rw_var_2006-2020	-	-	1	1
542	4	513784403	rw_var_2006-2020	-	-	1	1
543	4	514396642	Rt1	-	-	1	1
544	4	517434827	Rc2	-	-	1	1
545	4	518912978	rw_var_2006-2020	-	-	1	1
546	4	522883268	varL	-	-	1	1
547	4	524249788	Rc1	-	-	1	1
548	4	531680045	RRs2	-	-	1	1
549	4	543902960	Rs5	-	-	1	1
550	4	544001721	meanTRW30, trend	-	-	1	2
551	4	546903842	Rs5	-	-	1	1
552	4	550943268	RRs2, Rt2	-	-	1	2
553	4	551961493	RRs2	-	-	1	1
554	4	553082498	Rt1	-	-	1	1
555	4	553082504	Rt1	-	-	1	1
556	4	553082558	Rt1	-	-	1	1
557	4	554360286	trend	-	-	1	1
558	4	554360319	trend	-	-	1	1
559	4	554360324	trend	-	-	1	1
560	4	554360327	rw_var_2006-2020	-	-	1	1
561	4	554360347	-	defol_1938	-	1	1
562	4	554360377	trend	-	-	1	1
563	4	554360383	trend	-	-	1	1
564	4	554360415	trend	-	-	1	1
565	4	559771838	rw_var_2006-2020	-	-	1	1
566	4	560062105	rw_var_2006-2020	-	-	1	1
567	4	560402848	rw_var_2006-2020	-	-	1	1
568	4	560402910	RRs2	-	-	1	1
569	4	560403014	rw_var_2006-2020	-	-	1	1
570	4	560855598	rw_var_2006-2020	-	-	1	1
571	4	561342940	rw_var_2006-2020	-	-	1	1
572	4	564254793	meanTRW30	-	-	1	1
573	4	564254829	meanTRW30	-	-	1	1
574	4	564264923	meanTRW30	-	-	1	1
575	4	564264933	trend	-	-	1	1
576	4	564264938	meanTRW30	-	-	1	1
577	4	565923337	meanTRW30, trend	-	-	1	2
578	4	565923362	meanTRW30, trend	-	-	1	2
579	4	565923375	varL	-	-	1	1
580	4	565923408	meanTRW30, trend	-	-	1	2
581	4	566190539	meanTRW30, trend	-	-	1	2
582	4	566190570	trend	-	-	1	1
583	4	566190609	trend	-	-	1	1
584	4	566190646	trend	-	-	1	1
585	4	566190650	meanTRW30	-	-	1	1
586	4	567306751	Rc2	-	-	1	1
587	4	567306787	Rt1	-	-	1	1
588	4	567306871	Rc2	-	-	1	1
589	4	572599920	Rs5	-	-	1	1
590	4	572599966	Rs5	-	-	1	1
591	4	573818733	rw_var_2006-2020	-	-	1	1
592	4	577789904	rw_var_2006-2020	-	-	1	1
593	4	582448542	Rc1	-	-	1	1
594	4	582448628	Rc1	-	-	1	1
595	4	582488927	meanTRW30, trend	-	-	1	2
596	4	582488975	meanTRW30, trend	-	-	1	2
597	4	584948594	meanTRW30, trend	-	-	1	2
598	4	584948714	meanTRW30, trend	-	-	1	2
599	4	584984625	meanTRW30, trend	-	-	1	2
600	4	585046423	meanTRW30, trend	-	-	1	2
601	4	585046456	meanTRW30, trend	-	-	1	2
602	4	585046470	meanTRW30, trend	-	-	1	2
603	4	585046584	meanTRW30, trend	-	-	1	2
604	4	585046601	meanTRW30, trend	-	-	1	2
605	4	585080275	meanTRW30, trend	-	-	1	2
606	4	585123189	meanTRW30, trend	-	-	1	2
607	4	585172915	meanTRW30, trend	-	-	1	2
608	4	598518912	Rt1	-	-	1	1
609	4	598714661	Rc1, Rt1	-	-	1	2
610	4	599232636	Rc1	-	-	1	1
611	4	599884056	Rt1	-	-	1	1
612	4	599884072	Rt1	-	-	1	1
613	4	601223700	rw_var_2006-2020	-	-	1	1
614	4	601242308	RRs2	-	-	1	1
615	4	602275656	Rc1	-	-	1	1
616	4	602779995	Rc2	-	-	1	1
617	4	605444542	RRs2, Rt2	-	-	1	2
618	4	607354808	Rs5	-	-	1	1
619	4	607354830	Rc2	-	-	1	1
620	4	607354848	Rs5	-	-	1	1
621	4	607354849	Rs5	-	-	1	1
622	4	607354913	Rs5	-	-	1	1
623	4	607354915	Rs5	-	-	1	1
624	4	607354927	Rs5	-	-	1	1
625	4	607354928	Rs5	-	-	1	1
626	4	608749120	RRs2	-	-	1	1
627	4	612214357	RRs2, Rt2	-	-	1	2
628	4	616226477	rw_var_2006-2020	-	-	1	1
629	4	616864749	rw_var_2006-2020	-	-	1	1
630	4	617596213	Rt1	-	-	1	1
631	4	617611080	defol_1900	-	-	1	1
632	4	617690253	rw_var_2006-2020	-	-	1	1
633	4	619468127	rw_var_2006-2020	-	-	1	1
634	4	624371151	varL	-	-	1	1
635	4	626676914	varL	-	-	1	1
636	4	627410510	rw_var_2006-2020	-	-	1	1
637	4	627410561	rw_var_2006-2020	-	-	1	1
638	4	627410573	rw_var_2006-2020	-	-	1	1
639	4	631749362	Rt1	-	-	1	1
640	4	631814257	Rt1	-	-	1	1
641	4	639874316	trend	-	-	1	1
642	4	639874377	trend	-	-	1	1
643	4	639917857	rw_var_2006-2020	-	-	1	1
644	4	640099041	trend	-	-	1	1
645	4	640099042	trend	-	-	1	1
646	4	643169235	RRs2, Rt2	-	-	1	2
647	4	643169252	RRs2, Rt2	-	-	1	2
648	4	643169338	RRs2, Rt2	-	-	1	2
649	4	647963323	Rc2	-	-	1	1
650	4	651833505	varTRW	-	-	1	1
651	4	652095681	meanTRW30	-	-	1	1
652	4	658111045	meanTRW30	-	-	1	1
653	4	658167417	Rs5	-	-	1	1
654	4	659466871	rw_var_2006-2020	-	-	1	1
655	4	662543987	rw_var_2006-2020	-	-	1	1
656	4	662544005	rw_var_2006-2020	-	-	1	1
657	4	662544021	rw_var_2006-2020	-	-	1	1
658	4	663968575	Rc2	-	-	1	1
659	4	666309457	Rc2	-	-	1	1
660	4	668535253	Rc2	-	-	1	1
661	4	668565308	varL	-	-	1	1
662	4	668566123	RRs2, Rt2	-	-	1	2
663	4	668767612	varL	-	-	1	1
664	4	668776842	rw_var_2006-2020	-	-	1	1
665	4	669042667	varL	-	-	1	1
666	4	672036427	RRs5	-	-	1	1
667	4	672036503	RRs5	-	-	1	1
668	4	672156606	rw_var_2006-2020	-	-	1	1
669	4	672734878	rw_var_2006-2020	-	-	1	1
670	4	672763149	rw_var_2006-2020	-	-	1	1
671	4	673538003	rw_var_2006-2020	-	-	1	1
672	4	673556076	RRs2, Rt2	-	-	1	2
673	4	673556095	Rt2	-	-	1	1
674	4	673861722	RRs2, Rt2	-	-	1	2
675	4	674389793	varL	-	-	1	1
676	4	674591323	varL	-	-	1	1
677	4	674591391	varL	-	-	1	1
678	4	674875713	varL	-	-	1	1
679	4	674875726	varL	-	-	1	1
680	4	674875739	varL	-	-	1	1
681	4	675007970	varL	-	-	1	1
682	4	675008145	varL	-	-	1	1
683	4	676116344	Rt1	-	-	1	1
684	4	678458616	varL	-	-	1	1
685	4	678485850	rw_var_2006-2020	-	-	1	1
686	4	679253870	RRs2	-	-	1	1
687	4	679253929	varL	-	-	1	1
688	4	679260348	Rt1	-	-	1	1
689	4	679399973	Rt2, rw_var_2006-2020	-	-	1	2
690	4	679445569	varL	-	-	1	1
691	4	679778731	Rs5	-	-	1	1
692	4	679778782	Rs5	-	-	1	1
693	4	679778942	varL	-	-	1	1
694	4	679819998	varL	-	-	1	1
695	4	679918485	rw_var_2006-2020	-	-	1	1
696	4	679920476	varL	-	-	1	1
697	4	680067517	Rc1	-	-	1	1
698	4	680162551	Rs5	-	-	1	1
699	4	680219031	varL	-	-	1	1
700	4	680219086	varL	-	-	1	1
701	4	680219113	varL	-	-	1	1
702	4	680284538	Rc2	-	-	1	1
703	4	680569928	Rc2	-	-	1	1
704	4	684722434	Rs5	-	-	1	1
705	4	686327449	Rt1	-	-	1	1
706	4	691173253	Rs5	-	-	1	1
707	4	693319333	Rs5	-	-	1	1
708	4	698450397	meanTRW30, trend	-	-	1	2
709	4	698991402	varL	-	-	1	1
710	4	700726434	varL	-	-	1	1
711	4	702898439	trend	-	-	1	1
712	4	703337659	meanTRW30	-	-	1	1
713	4	703337682	meanTRW30	-	-	1	1
714	4	703337698	meanTRW30	-	-	1	1
715	4	706090874	meanTRW30	-	-	1	1
716	4	707956976	Rt1	-	-	1	1
717	4	715745546	RRs2, rw_var_2006-2020	-	-	1	2
718	4	716923542	RRs2	-	-	1	1
719	4	725230792	varTRW	-	-	1	1
720	4	725230800	varTRW	-	-	1	1
721	4	725230858	varTRW	-	-	1	1
722	4	725230866	varTRW	-	-	1	1
723	4	725230913	varTRW	-	-	1	1
724	4	736268298	Rs5	-	-	1	1
725	4	736676452	rw_var_2006-2020	-	-	1	1
726	4	737488251	trend	-	-	1	1
727	4	737626944	Rs5	-	-	1	1
728	4	741795037	Rs5	-	-	1	1
729	4	742628728	varTRW	-	-	1	1
730	4	742628781	varTRW	-	-	1	1
731	4	742704172	varTRW	-	-	1	1
732	4	748763697	meanTRW30	-	-	1	1
733	4	749251260	rw_var_2006-2020	-	-	1	1
734	4	751382150	Rt1	-	-	1	1
735	4	751923315	Rc2	-	-	1	1
736	4	751923342	Rc2	-	-	1	1
737	4	752046552	varL	-	-	1	1
738	4	752078421	Rc2	-	-	1	1
739	4	753359720	Rt1	-	-	1	1
740	4	755790668	rw_var_2006-2020	-	-	1	1
741	4	756687063	rw_var_2006-2020	-	-	1	1
742	4	761227370	Rt4	-	-	1	1
743	4	761392374	Rc1, Rc2	-	-	1	1
744	4	763646252	Rs5	-	-	1	1
745	4	764869514	RRs2, Rt2	-	-	1	2
746	4	764869587	RRs2, Rt2	-	-	1	2
747	4	765138890	Rc1	-	-	1	1
748	4	766516020	Rc2	-	-	1	1
749	4	770031998	rw_var_2006-2020	-	-	1	1
750	4	770032015	rw_var_2006-2020	-	-	1	1
751	4	770032022	rw_var_2006-2020	-	-	1	1
752	4	770032061	rw_var_2006-2020	-	-	1	1
753	4	770032097	rw_var_2006-2020	-	-	1	1
754	4	770032113	rw_var_2006-2020	-	-	1	1
755	4	770033142	rw_var_2006-2020	-	-	1	1
756	4	770033149	rw_var_2006-2020	-	-	1	1
757	4	770033162	rw_var_2006-2020	-	-	1	1
758	4	770033163	rw_var_2006-2020	-	-	1	1
759	4	770033213	RRs2	-	-	1	1
760	4	770033227	rw_var_2006-2020	-	-	1	1
761	4	770033246	rw_var_2006-2020	-	-	1	1
762	4	770033256	rw_var_2006-2020	-	-	1	1
763	4	770041311	rw_var_2006-2020	-	-	1	1
764	4	771715333	RRs2, Rc2	-	-	1	2
765	4	771715369	rw_var_2006-2020	-	-	1	1
766	4	772364509	Rc1	-	-	1	1
767	4	772619092	Rs3	-	-	1	1
768	4	784374085	varL	-	-	1	1
769	4	787323295	meanTRW30	-	-	1	1
770	4	787323337	Rt1	-	-	1	1
771	4	787323384	meanTRW30	-	-	1	1
772	4	792723625	Rt1	-	-	1	1
773	4	792723707	Rt1	-	-	1	1
774	4	792723708	rw_var_2006-2020	-	-	1	1
775	4	792723709	rw_var_2006-2020	-	-	1	1
776	4	797089748	Rc1, Rc2	-	-	1	1
777	4	797309353	meanTRW30	-	-	1	1
778	4	797634868	meanTRW30, trend	-	-	1	2
779	4	797634882	trend	-	-	1	1
780	4	800494204	trend, varTRW	-	-	1	2
781	4	800600813	meanTRW30, trend	-	-	1	2
782	4	801385144	rw_var_2006-2020	-	-	1	1
783	4	801385156	rw_var_2006-2020	-	-	1	1
784	4	801385198	rw_var_2006-2020	-	-	1	1
785	4	801385241	rw_var_2006-2020	-	-	1	1
786	4	801385262	rw_var_2006-2020	-	-	1	1
787	4	804032718	rw_var_2006-2020	-	-	1	1
788	4	804032775	rw_var_2006-2020	-	-	1	1
789	4	804032813	rw_var_2006-2020	-	-	1	1
790	4	804032891	rw_var_2006-2020	-	-	1	1
791	4	809563225	varL	-	-	1	1
792	4	809563281	varL	-	-	1	1
793	4	810760383	Rc1	-	-	1	1
794	4	810760505	Rc1	-	-	1	1
795	4	815331588	varL	-	-	1	1
796	4	815331589	RRs2	-	-	1	1
797	4	815331623	RRs2	-	-	1	1
798	4	820889838	RRs2	-	-	1	1
799	4	821803432	trend	-	-	1	1
800	4	827106934	rw_var_2006-2020	-	-	1	1
801	4	827107008	rw_var_2006-2020	-	-	1	1
802	4	827275798	rw_var_2006-2020	-	-	1	1
803	4	830807016	RRs2	-	-	1	1
804	4	830807025	RRs2	-	-	1	1
805	4	830807051	RRs2	-	-	1	1
806	4	830865760	RRs2	-	-	1	1
807	4	830865808	RRs2	-	-	1	1
808	4	830865829	RRs2	-	-	1	1
809	4	830865877	RRs2	-	-	1	1
810	4	830866134	RRs2, Rt2	-	-	1	2
811	4	830866209	RRs2, Rt2	-	-	1	2
812	4	830866222	RRs2, Rt2	-	-	1	2
813	4	835813054	rw_var_2006-2020	-	-	1	1
814	4	837174827	rw_var_2006-2020	-	-	1	1
815	4	837174836	rw_var_2006-2020	-	-	1	1
816	4	837174929	rw_var_2006-2020	-	-	1	1
817	4	840779232	Rc2	-	-	1	1
818	4	841256995	Rt2	-	-	1	1
819	4	843754576	rw_var_2006-2020	-	-	1	1
820	4	845899744	trend	-	-	1	1
821	4	845899756	trend	-	-	1	1
822	4	846692039	Rc1	-	-	1	1
823	4	849828994	varL	-	-	1	1
824	4	849829003	varL	-	-	1	1
825	4	859770400	rw_var_2006-2020	-	-	1	1
826	4	859770497	rw_var_2006-2020	-	-	1	1
827	4	859783498	rw_var_2006-2020	-	-	1	1
828	4	862025011	varL	-	-	1	1
829	4	862025036	varL	-	-	1	1
830	4	862025124	varL	-	-	1	1
831	4	862025153	varL	-	-	1	1
832	4	862746383	rw_var_2006-2020	-	-	1	1
833	4	862746471	rw_var_2006-2020	-	-	1	1
834	4	863408189	varL	-	-	1	1
835	4	869706657	varL	-	-	1	1
836	4	873432691	Rc1	-	-	1	1
837	4	873451257	meanTRW30	-	-	1	1
838	4	873581738	rw_var_2006-2020	-	-	1	1
839	4	873581747	rw_var_2006-2020	-	-	1	1
840	4	873581763	rw_var_2006-2020	-	-	1	1
841	4	873581803	rw_var_2006-2020	-	-	1	1
842	4	873581804	rw_var_2006-2020	-	-	1	1
843	4	874327267	Rs5	-	-	1	1
844	4	874789156	Rs5	-	-	1	1
845	4	874789214	RRs2, Rc2	-	-	1	2
846	4	875472658	rw_var_2006-2020	-	-	1	1
847	4	875472696	rw_var_2006-2020	-	-	1	1
848	4	875488887	varTRW	-	-	1	1
849	4	875488946	varTRW	-	-	1	1
850	4	875488977	meanTRW30	-	-	1	1
851	4	875489016	varTRW	-	-	1	1
852	4	880641895	rw_var_2006-2020	-	-	1	1
853	4	888025385	meanTRW30, rw_var_2006-2020	-	-	1	2
854	4	888025409	meanTRW30, rw_var_2006-2020	-	-	1	2
855	4	888111919	RRs2, Rt2	-	-	1	2
856	4	894249402	Rt1	-	-	1	1
857	4	896336724	Rc1	-	-	1	1
858	4	898632398	RRs2, Rc2, Rt2	-	-	1	3
859	4	901793292	Rc1	-	-	1	1
860	4	902969359	RRs2, Rt2	-	-	1	2
861	4	903956509	meanTRW30	-	-	1	1
862	4	905022279	varL	-	-	1	1
863	4	905542400	Rc2	-	-	1	1
864	4	906943158	rw_var_2006-2020	-	-	1	1
865	4	909740020	varL	-	-	1	1
866	4	909740027	varL	-	-	1	1
867	4	909740043	varL	-	-	1	1
868	4	909740071	varL	-	-	1	1
869	4	909740103	varL	-	-	1	1
870	4	910628864	rw_var_2006-2020	-	-	1	1
871	4	911423390	rw_var_2006-2020	-	-	1	1
872	4	911423402	rw_var_2006-2020	-	-	1	1
873	4	911423458	rw_var_2006-2020	-	-	1	1
874	4	911423546	Rt1	-	-	1	1
875	4	912229398	varTRW	-	-	1	1
876	4	913686793	Rt5	-	-	1	1
877	4	913686815	Rt5	-	-	1	1
878	4	917379240	varL	-	-	1	1
879	4	917379323	varL	-	-	1	1
880	4	920275188	meanTRW30, rw_var_2006-2020, trend	-	-	1	3
881	4	922237766	trend	-	-	1	1
882	4	922237799	trend	-	-	1	1
883	4	922237837	trend	-	-	1	1
884	4	924523722	Rt1	-	-	1	1
885	4	924523796	Rt1	-	-	1	1
886	4	925108144	rw_var_2006-2020	-	-	1	1
887	4	925894901	Rt2	-	-	1	1
888	4	929679006	Rt2	-	-	1	1
889	4	930440020	RRs2, Rt2	-	-	1	2
890	4	932382643	Rs5	-	-	1	1
891	4	932382726	varL	-	-	1	1
892	4	935702963	rw_var_2006-2020	-	-	1	1
893	4	937093516	Rc2	-	-	1	1
894	4	937866146	Rc2	-	-	1	1
895	4	938731200	RRs2	-	-	1	1
896	4	938731206	RRs2	-	-	1	1
897	4	940167177	varL	-	-	1	1
898	4	940485391	RRs2	-	-	1	1
899	4	941119806	RRs2	-	-	1	1
900	4	941147591	RRs2	-	-	1	1
901	4	950275595	rw_var_2006-2020	-	-	1	1
902	4	952192149	meanTRW30, trend	-	-	1	2
903	4	952611842	Rc1	-	-	1	1
904	4	953247257	rw_var_2006-2020	-	-	1	1
905	4	953247271	rw_var_2006-2020	-	-	1	1
906	4	953521064	rw_var_2006-2020	-	-	1	1
907	4	953521104	rw_var_2006-2020	-	-	1	1
908	4	956130216	rw_var_2006-2020	-	-	1	1
909	4	958649516	rw_var_2006-2020	-	-	1	1
910	4	962137747	rw_var_2006-2020	-	-	1	1
911	4	962137801	rw_var_2006-2020	-	-	1	1
912	4	962137806	rw_var_2006-2020	-	-	1	1
913	4	962137807	rw_var_2006-2020	-	-	1	1
914	4	962137815	rw_var_2006-2020	-	-	1	1
915	4	962137901	rw_var_2006-2020	-	-	1	1
916	4	962701476	rw_var_2006-2020	-	-	1	1
917	4	967603287	Rt1	-	-	1	1
918	4	967603341	Rt1	-	-	1	1
919	4	967603349	Rt1	-	-	1	1
920	4	967950382	rw_var_2006-2020	-	-	1	1
921	4	967957108	Rt1	-	-	1	1
922	4	968015830	trend	-	-	1	1
923	4	968548508	Rc2	-	-	1	1
924	4	972366962	varL	-	-	1	1
925	4	972366963	Rc2, rw_var_2006-2020	-	-	1	2
926	4	974159339	rw_var_2006-2020	-	-	1	1
927	4	978511058	rw_var_2006-2020	-	-	1	1
928	4	978695416	rw_var_2006-2020	-	-	1	1
929	4	979508382	RRs2	-	-	1	1
930	4	982270062	Rc1, Rc2, rw_var_2006-2020	-	-	1	2
931	4	982270104	Rc1, Rc2, rw_var_2006-2020	-	-	1	2
932	4	982270122	Rc1, Rc2, rw_var_2006-2020	-	-	1	2
933	4	982270131	Rc1, Rc2, rw_var_2006-2020	-	-	1	2
934	4	982347296	Rc1, Rc2	-	-	1	1
935	4	982347308	Rc1, Rc2	-	-	1	1
936	4	982736863	Rc2	-	-	1	1
937	4	982736886	Rc2	-	-	1	1
938	4	982736917	Rc2	-	-	1	1
939	4	982736941	Rc2	-	-	1	1
940	4	982736975	Rc2	-	-	1	1
941	4	983278210	rw_var_2006-2020	-	-	1	1
942	4	985077471	rw_var_2006-2020	-	-	1	1
943	4	986499291	varL	-	-	1	1
944	4	986499353	meanTRW30	-	-	1	1
945	4	986576531	Rc2	-	-	1	1
946	4	986626960	RRs2, Rc2	-	-	1	2
947	4	986839476	Rc2	-	-	1	1
948	4	987037933	varL	-	-	1	1
949	4	988226274	varL	-	-	1	1
950	4	989249382	Rs5	-	-	1	1
951	4	990230290	varL	-	-	1	1
952	4	992141361	varTRW	-	-	1	1
953	4	992141399	varTRW	-	-	1	1
954	4	992141439	varTRW	-	-	1	1
955	4	992480068	meanTRW30, trend	-	-	1	2
956	4	993548188	meanTRW30, trend	-	-	1	2
957	4	997559516	Rc2	-	-	1	1
958	4	997559674	Rc2	-	-	1	1
959	4	997613292	Rt1	-	-	1	1
960	4	998902086	rw_var_2006-2020	-	-	1	1
961	4	1002417450	varTRW	-	-	1	1
962	4	1006179371	trend	-	-	1	1
963	4	1006179377	meanTRW30, trend	-	-	1	2
964	4	1009785969	Rs5	-	-	1	1
965	4	1011995340	meanTRW30	-	-	1	1
966	4	1011995341	meanTRW30	-	-	1	1
967	4	1011995385	meanTRW30	-	-	1	1
968	4	1011995401	meanTRW30	-	-	1	1
969	4	1013303385	rw_var_2006-2020	-	-	1	1
970	4	1013303412	RRs2, Rc2	-	-	1	2
971	4	1013303455	RRs2, Rc2	-	-	1	2
972	4	1013324849	RRs2, Rc2	-	-	1	2
973	4	1013326740	RRs2, Rc2	-	-	1	2
974	4	1013326781	rw_var_2006-2020	-	-	1	1
975	4	1013326895	RRs2	-	-	1	1
976	4	1013326926	RRs2	-	-	1	1
977	4	1013515024	Rs5	-	-	1	1
978	4	1013705118	Rt1	-	-	1	1
979	4	1016813536	rw_var_2006-2020	-	-	1	1
980	4	1021347291	varL	-	-	1	1
981	4	1022378215	Rc1	-	-	1	1
982	4	1022378226	Rc1	-	-	1	1
983	4	1022378234	Rc1	-	-	1	1
984	4	1022378242	Rc1	-	-	1	1
985	4	1022378293	Rc1	-	-	1	1
986	4	1022378314	Rc1	-	-	1	1
987	4	1023425531	varL	-	-	1	1
988	4	1026085797	RRs2, Rc2	-	-	1	2
989	4	1026476853	RRs2, Rt2	-	-	1	2
990	4	1026476868	RRs2, Rt2	-	-	1	2
991	4	1026476947	RRs2, Rt2	-	-	1	2
992	4	1026476966	RRs2, Rt2	-	-	1	2
993	4	1027313951	Rt1	-	-	1	1
994	4	1027605682	meanTRW30, trend	-	-	1	2
995	4	1028242080	rw_var_2006-2020	-	-	1	1
996	4	1031060188	Rt1	-	-	1	1
997	4	1031138072	Rt1	-	-	1	1
998	4	1031138123	Rt1	-	-	1	1
999	4	1031138124	rw_var_2006-2020	-	-	1	1
1000	4	1031138156	Rt1	-	-	1	1
1001	4	1031688249	Rt1	-	-	1	1
1002	4	1032350835	RRs2	-	-	1	1
1003	4	1032903543	varL	-	-	1	1
1004	4	1033110073	meanTRW30	-	-	1	1
1005	4	1033249581	varL	-	-	1	1
1006	4	1033570000	rw_var_2006-2020	-	-	1	1
1007	4	1039754580	varL	-	-	1	1
1008	4	1039822597	meanTRW30	-	-	1	1
1009	4	1040786703	meanTRW30	-	-	1	1
1010	4	1043395325	meanTRW30	-	-	1	1
1011	4	1043395344	meanTRW30	-	-	1	1
1012	4	1043395364	meanTRW30	-	-	1	1
1013	4	1045473994	rw_var_2006-2020	-	-	1	1
1014	4	1046307576	Rt1	-	-	1	1
1015	4	1046493479	rw_var_2006-2020	-	-	1	1
1016	4	1046508524	trend	-	-	1	1
1017	4	1053114569	RRs2	-	-	1	1
1018	4	1053483288	Rs5	-	-	1	1
1019	4	1053580289	meanTRW30, trend	-	-	1	2
1020	4	1053580290	meanTRW30, trend	-	-	1	2
1021	4	1053580357	meanTRW30, trend	-	-	1	2
1022	4	1056512135	Rc1	-	-	1	1
1023	4	1057722136	trend	-	-	1	1
1024	4	1058109984	rw_var_2006-2020	-	-	1	1
1025	4	1058180558	varL	-	-	1	1
1026	4	1059676408	rw_var_2006-2020	-	-	1	1
1027	4	1061233855	varL	-	-	1	1
1028	4	1061233926	varL	-	-	1	1
1029	4	1062321559	varTRW	-	-	1	1
1030	4	1064204619	varL	-	-	1	1
1031	4	1065657004	rw_var_2006-2020	-	-	1	1
1032	4	1065696248	varL	-	-	1	1
1033	4	1065736062	varL	-	-	1	1
1034	4	1065736131	rw_var_2006-2020	-	-	1	1
1035	4	1065736144	varL	-	-	1	1
1036	4	1065736175	varL	-	-	1	1
1037	4	1065915035	varL	-	-	1	1
1038	4	1065915043	rw_var_2006-2020	-	-	1	1
1039	4	1065915049	varL	-	-	1	1
1040	4	1065915055	rw_var_2006-2020	-	-	1	1
1041	4	1065915069	varL	-	-	1	1
1042	4	1065915073	rw_var_2006-2020	-	-	1	1
1043	4	1065915080	rw_var_2006-2020	-	-	1	1
1044	4	1065915081	varL	-	-	1	1
1045	4	1066044232	varL	-	-	1	1
1046	4	1066591179	rw_var_2006-2020	-	-	1	1
1047	4	1066718366	varL	-	-	1	1
1048	4	1066718395	rw_var_2006-2020	-	-	1	1
1049	4	1066808418	rw_var_2006-2020	-	-	1	1
1050	4	1066811325	varL	-	-	1	1
1051	4	1066811353	rw_var_2006-2020	-	-	1	1
1052	4	1066811426	rw_var_2006-2020	-	-	1	1
1053	4	1066811430	rw_var_2006-2020	-	-	1	1
1054	4	1067851363	rw_var_2006-2020	-	-	1	1
1055	4	1068061818	meanTRW30, trend	-	-	1	2
1056	4	1068062599	trend	-	-	1	1
1057	4	1068163855	trend	-	-	1	1
1058	4	1068163933	trend	-	-	1	1
1059	4	1068349647	meanTRW30, trend	-	-	1	2
1060	4	1068349659	meanTRW30, trend	-	-	1	2
1061	4	1068697696	trend	-	-	1	1
1062	4	1068905086	meanTRW30, trend	-	-	1	2
1063	4	1068905098	meanTRW30, trend	-	-	1	2
1064	4	1069034567	trend	-	-	1	1
1065	4	1069034569	trend	-	-	1	1
1066	4	1069359412	Rt1, rw_var_2006-2020	-	-	1	2
1067	4	1071923835	Rc1	-	-	1	1
1068	4	1073270781	rw_var_2006-2020	-	-	1	1
1069	4	1073497383	rw_var_2006-2020	-	-	1	1
1070	4	1073568880	rw_var_2006-2020	-	-	1	1
1071	4	1073763734	rw_var_2006-2020	-	-	1	1
1072	4	1073933801	RRs2, rw_var_2006-2020	-	-	1	2
1073	4	1076304447	rw_var_2006-2020	-	-	1	1
1074	4	1076508593	Rt1	-	-	1	1
1075	4	1077766242	meanTRW30	-	-	1	1
1076	4	1078438562	rw_var_2006-2020	-	-	1	1
1077	4	1078438606	rw_var_2006-2020	-	-	1	1
1078	4	1078438607	rw_var_2006-2020	-	-	1	1
1079	4	1079352862	rw_var_2006-2020	-	-	1	1
1080	4	1081251058	rw_var_2006-2020	-	-	1	1
1081	4	1081251068	rw_var_2006-2020	-	-	1	1
1082	4	1081251094	rw_var_2006-2020	-	-	1	1
1083	4	1081251145	rw_var_2006-2020	-	-	1	1
1084	4	1081468056	rw_var_2006-2020	-	-	1	1
1085	4	1081468058	Rc2	-	-	1	1
1086	4	1081468060	Rc2	-	-	1	1
1087	4	1081468114	rw_var_2006-2020	-	-	1	1
1088	4	1081468130	Rc2	-	-	1	1
1089	4	1081468174	rw_var_2006-2020	-	-	1	1
1090	4	1081468195	rw_var_2006-2020	-	-	1	1
1091	4	1081588000	rw_var_2006-2020	-	-	1	1
1092	4	1081588076	rw_var_2006-2020	-	-	1	1
1093	4	1081588121	rw_var_2006-2020	-	-	1	1
1094	4	1081629701	Rs5, rw_var_2006-2020	-	-	1	2
1095	4	1081629742	rw_var_2006-2020	-	-	1	1
1096	4	1081747225	Rc2, rw_var_2006-2020	-	-	1	2
1097	4	1081747227	Rc2, rw_var_2006-2020	-	-	1	2
1098	4	1081771817	Rt2	-	-	1	1
1099	4	1081775240	Rc2	-	-	1	1
1100	4	1081775253	Rc2	-	-	1	1
1101	4	1081775255	Rc2	-	-	1	1
1102	4	1081775258	rw_var_2006-2020	-	-	1	1
1103	4	1081875309	rw_var_2006-2020	-	-	1	1
1104	4	1082194872	rw_var_2006-2020	-	-	1	1
1105	4	1082567422	rw_var_2006-2020	-	-	1	1
1106	4	1084133798	rw_var_2006-2020	-	-	1	1
1107	4	1084137410	rw_var_2006-2020	-	-	1	1
1108	4	1084278189	rw_var_2006-2020	-	-	1	1
1109	4	1084278211	rw_var_2006-2020	-	-	1	1
1110	4	1085074665	rw_var_2006-2020	-	-	1	1
1111	4	1085121657	Rt1	-	-	1	1
1112	4	1085161321	rw_var_2006-2020	-	-	1	1
1113	4	1085161358	rw_var_2006-2020	-	-	1	1
1114	4	1085161382	rw_var_2006-2020	-	-	1	1
1115	4	1086471842	Rt1	-	-	1	1
1116	4	1086701119	rw_var_2006-2020	-	-	1	1
1117	4	1086701120	rw_var_2006-2020	-	-	1	1
1118	4	1086701136	rw_var_2006-2020	-	-	1	1
1119	4	1086701149	rw_var_2006-2020	-	-	1	1
1120	4	1086701165	rw_var_2006-2020	-	-	1	1
1121	4	1087260694	rw_var_2006-2020	-	-	1	1
1122	4	1087260706	rw_var_2006-2020	-	-	1	1
1123	4	1087260788	rw_var_2006-2020	-	-	1	1
1124	4	1087260789	rw_var_2006-2020	-	-	1	1
1125	4	1087260828	rw_var_2006-2020	-	-	1	1
1126	4	1087260855	rw_var_2006-2020	-	-	1	1
1127	4	1087260879	rw_var_2006-2020	-	-	1	1
1128	4	1087322949	rw_var_2006-2020	-	-	1	1
1129	4	1087322952	rw_var_2006-2020	-	-	1	1
1130	4	1087322977	rw_var_2006-2020	-	-	1	1
1131	4	1087323056	rw_var_2006-2020	-	-	1	1
1132	4	1087667173	rw_var_2006-2020	-	-	1	1
1133	4	1087667185	rw_var_2006-2020	-	-	1	1
1134	4	1087667259	rw_var_2006-2020	-	-	1	1
1135	4	1091578364	meanTRW30	-	-	1	1
1136	4	1093293155	Rs5	-	-	1	1
1137	4	1094382726	varTRW	-	-	1	1
1138	4	1094382779	Rs5	-	-	1	1
1139	4	1094533402	varTRW	-	-	1	1
1140	4	1097094175	meanTRW30	-	-	1	1
1141	4	1097094216	RRs2	-	-	1	1
1142	4	1099973987	RRs2, Rc2, Rs5, Rt2	-	-	1	4
1143	4	1100073302	rw_var_2006-2020	-	-	1	1
1144	4	1100073317	rw_var_2006-2020	-	-	1	1
1145	4	1100073328	rw_var_2006-2020	-	-	1	1
1146	4	1101419517	rw_var_2006-2020	-	-	1	1
1147	4	1101456440	RRs2, Rc2, Rt2	-	-	1	3
1148	4	1102436102	RRs2	-	-	1	1
1149	4	1102436114	varL	-	-	1	1
1150	4	1102436145	varL	-	-	1	1
1151	4	1102462987	rw_var_2006-2020	-	-	1	1
1152	4	1103944602	meanTRW30	-	-	1	1
1153	4	1104717678	varL	-	-	1	1
1154	4	1105014601	varL	-	-	1	1
1155	4	1105968125	meanTRW30, trend	-	-	1	2
1156	4	1105999225	varL	-	-	1	1
1157	4	1106508851	RRs2, Rt2	-	-	1	2
1158	4	1106508947	RRs2, Rt2	-	-	1	2
1159	4	1106770871	varL	-	-	1	1
1160	4	1107378472	Rt5, trend	-	-	1	2
1161	4	1110258916	rw_var_2006-2020	-	-	1	1
1162	4	1111986983	Rs5	-	-	1	1
1163	4	1112207755	Rs5, trend	-	-	1	2
1164	4	1112379491	Rs5, trend	-	-	1	2
1165	4	1112382144	Rc2	-	-	1	1
1166	4	1112631967	varL	-	-	1	1
1167	4	1119644612	RRs2, Rs3, Rt2, rw_var_2006-2020	-	-	1	4
1168	4	1119828760	rw_var_2006-2020	-	-	1	1
1169	4	1119828783	varL	-	-	1	1
1170	4	1119858379	Rs5	-	-	1	1
1171	4	1119858436	Rs5, rw_var_2006-2020	-	-	1	2
1172	4	1119896623	rw_var_2006-2020	-	-	1	1
1173	4	1120626558	Rs5	-	-	1	1
1174	4	1120712488	Rs5	-	-	1	1
1175	4	1120940114	Rs5	-	-	1	1
1176	4	1121482362	Rc1	-	-	1	1
1177	4	1122441632	meanTRW30, trend	-	-	1	2
1178	4	1122610630	rw_var_2006-2020	-	-	1	1
1179	4	1122610732	rw_var_2006-2020	-	-	1	1
1180	4	1122902152	Rs5	-	-	1	1
1181	4	1123793893	Rs5	-	-	1	1
1182	4	1124038527	rw_var_2006-2020	-	-	1	1
1183	4	1124111083	varL	-	-	1	1
1184	4	1124394368	Rs5	-	-	1	1
1185	4	1124752042	varL	-	-	1	1
1186	4	1125063247	Rc1	-	-	1	1
1187	4	1125063315	Rt1	-	-	1	1
1188	4	1125159005	Rs5	-	-	1	1
1189	4	1125159037	meanTRW30, trend	-	-	1	2
1190	4	1125159168	varL	-	-	1	1
1191	4	1126848581	meanTRW30, trend	-	-	1	2
1192	4	1126922632	Rt5	-	-	1	1
1193	4	1128189322	meanTRW30	-	-	1	1
1194	4	1134149734	RRs2, Rc2, Rt2	-	-	1	3
1195	4	1134348354	meanTRW30	-	-	1	1
1196	4	1134348497	meanTRW30	-	-	1	1
1197	4	1138876387	defol_1972, meanTRW30, trend	-	-	1	2
1198	4	1138876407	defol_1972, meanTRW30, trend	-	-	1	2
1199	4	1141688417	Rt1	-	-	1	1
1200	4	1142767375	varTRW	-	-	1	1
1201	4	1143153733	varTRW	-	-	1	1
1202	4	1143209078	varL	-	-	1	1
1203	4	1149224408	RRs2, Rs3	-	-	1	2
1204	4	1149762586	RRs2, Rs3, Rt4	-	-	1	3
1205	4	1149762698	RRs2, Rs3, Rt4	-	-	1	3
1206	4	1150375662	RRs2, Rs3, Rt4	-	-	1	3
1207	4	1151220820	RRs2	-	-	1	1
1208	4	1151830794	varTRW	-	-	1	1
1209	4	1153255883	varL	-	-	1	1
1210	4	1153256055	Rs3	-	-	1	1
1211	4	1155330603	rw_var_2006-2020	-	-	1	1
1212	4	1160304541	Rc1, Rt1, rw_var_2006-2020	-	-	1	3
1213	4	1160680901	RRs2	-	-	1	1
1214	4	1161318284	Rt1	-	-	1	1
1215	4	1162057578	RRs2	-	-	1	1
1216	4	1162106555	RRs2	-	-	1	1
1217	4	1163085330	rw_var_2006-2020	-	-	1	1
1218	4	1164127234	Rt1	-	-	1	1
1219	4	1165205440	Rc2	-	-	1	1
1220	4	1165223335	RRs2	-	-	1	1
1221	4	1166537091	varL	-	-	1	1
1222	4	1167159220	Rt2	-	-	1	1
1223	4	1168366755	varL	-	-	1	1
1224	4	1169324939	Rc1	-	-	1	1
1225	4	1169854543	trend	-	-	1	1
1226	4	1169854559	Rc1, Rt1	-	-	1	2
1227	4	1170927322	Rt2, Rt4	-	-	1	1
1228	4	1171082216	rw_var_2006-2020	-	-	1	1
1229	4	1172160200	Rt1, rw_var_2006-2020	-	-	1	2
1230	4	1172160296	Rt1	-	-	1	1
1231	4	1172410437	Rt1	-	-	1	1
1232	4	1175264681	Rc2	-	-	1	1
1233	4	1175478930	Rt1	-	-	1	1
1234	4	1175478998	Rt1	-	-	1	1
1235	4	1175980759	rw_var_2006-2020	-	-	1	1
1236	4	1176026896	Rt1	-	-	1	1
1237	4	1176026918	Rt1	-	-	1	1
1238	4	1178746732	Rc2	-	-	1	1
1239	4	1181177541	Rt1	-	-	1	1
1240	4	1181668010	varL	-	-	1	1
1241	4	1186166670	Rs5	-	-	1	1
1242	4	1190571107	Rc1	-	-	1	1
1243	4	1193573939	Rc1	-	-	1	1
1244	4	1194742450	Rc1	-	-	1	1
1245	4	1197986354	Rc1, meanTRW30, trend	-	-	1	3
1246	4	1198627527	Rs5	-	-	1	1
1247	4	1198811268	Rc2	-	-	1	1
1248	4	1200110990	rw_var_2006-2020	-	-	1	1
1249	4	1200761399	rw_var_2006-2020	-	-	1	1
1250	4	1204529919	meanTRW30	-	-	1	1
1251	4	1205272615	Rs5	-	-	1	1
1252	4	1206621909	rw_var_2006-2020	-	-	1	1
1253	4	1209081442	meanTRW30	-	-	1	1
1254	4	1211748612	rw_var_2006-2020	-	-	1	1
1255	4	1211879262	rw_var_2006-2020	-	-	1	1
1256	4	1212193241	rw_var_2006-2020	-	-	1	1
1257	4	1214300765	rw_var_2006-2020	-	-	1	1
1258	4	1216910162	Rc2	-	-	1	1
1259	4	1217896871	Rt1	-	-	1	1
1260	4	1218164914	Rt2	-	-	1	1
1261	4	1218164928	Rt1	-	-	1	1
1262	4	1218164968	Rt1	-	-	1	1
1263	4	1218164973	Rt1	-	-	1	1
1264	4	1218712146	RRs2, Rc2, Rt2	-	-	1	3
1265	4	1221951140	meanTRW30	-	-	1	1
1266	4	1221974251	varL	-	-	1	1
1267	4	1222037665	trend	-	-	1	1
1268	4	1222712710	RRs2, Rt2	-	-	1	2
1269	4	1224138541	rw_var_2006-2020	-	-	1	1
1270	4	1225471672	rw_var_2006-2020	-	-	1	1
1271	4	1226237446	rw_var_2006-2020	-	-	1	1
1272	4	1226427000	Rs5	-	-	1	1
1273	4	1227936540	rw_var_2006-2020	-	-	1	1
1274	4	1227994024	rw_var_2006-2020	-	-	1	1
1275	4	1228580647	rw_var_2006-2020	-	-	1	1
1276	4	1228588951	rw_var_2006-2020	-	-	1	1
1277	4	1229463374	RRs2, Rt2	-	-	1	2
1278	4	1229463512	trend	-	-	1	1
1279	4	1229518788	RRs2, Rt2	-	-	1	2
1280	4	1230330139	Rc2, Rs5	-	-	1	2
1281	4	1230394375	rw_var_2006-2020	-	-	1	1
1282	4	1231041637	rw_var_2006-2020	-	-	1	1
1283	4	1231346280	rw_var_2006-2020	-	-	1	1
1284	4	1231373883	rw_var_2006-2020	-	-	1	1
1285	4	1231924344	Rc2	-	-	1	1
1286	4	1232387316	trend	-	-	1	1
1287	4	1232808079	rw_var_2006-2020	-	-	1	1
1288	4	1236319105	trend	-	-	1	1
1289	4	1237119666	rw_var_2006-2020	-	-	1	1
1290	4	1237893497	Rs5	-	-	1	1
1291	4	1240190121	varL	-	-	1	1
1292	4	1241309316	rw_var_2006-2020	-	-	1	1
1293	4	1241309382	rw_var_2006-2020	-	-	1	1
1294	4	1242410939	varTRW	-	-	1	1
1295	4	1242410955	varTRW	-	-	1	1
1296	4	1242410969	varTRW	-	-	1	1
1297	4	1242411046	varTRW	-	-	1	1
1298	4	1242411152	varTRW	-	-	1	1
1299	4	1244782910	Rc1	-	-	1	1
1300	4	1247435292	varL	-	-	1	1
1301	4	1247588947	Rt1	-	-	1	1
1302	4	1249820277	rw_var_2006-2020	-	-	1	1
1303	4	1252125679	Rc2	-	-	1	1
1304	4	1253437975	Rc1	-	-	1	1
1305	4	1255702275	varL	-	-	1	1
1306	4	1255721054	varL	-	-	1	1
1307	4	1256919233	varL	-	-	1	1
1308	4	1260450634	varL	-	-	1	1
1309	4	1260533474	Rc2	-	-	1	1
1310	4	1261404380	varL	-	-	1	1
1311	4	1261476603	varL	-	-	1	1
1312	4	1261506450	varL	-	-	1	1
1313	4	1261699715	meanTRW30, rw_var_2006-2020	-	-	1	2
1314	4	1262842479	Rc1	-	-	1	1
1315	4	1264957407	Rs5	-	-	1	1
1316	4	1265135300	varL	-	-	1	1
1317	4	1265986741	Rs5	-	-	1	1
1318	4	1266816116	Rs5	-	-	1	1
1319	4	1267689464	Rs5	-	-	1	1
1320	4	1268098083	RRs2, Rt2	-	-	1	2
1321	4	1268353654	Rc1	-	-	1	1
1322	4	1268595882	RRs2, Rs5, Rt2	-	-	1	3
1323	4	1268826855	RRs2, Rt2	-	-	1	2
1324	4	1269040963	RRs2	-	-	1	1
1325	4	1269816295	trend	-	-	1	1
1326	4	1270036422	Rs5	-	-	1	1
1327	4	1270482455	RRs2, Rs5, Rt2	-	-	1	3
1328	4	1271905634	rw_var_2006-2020	-	-	1	1
1329	4	1272168466	rw_var_2006-2020	-	-	1	1
1330	4	1272558183	RRs2, Rs5, Rt2	-	-	1	3
1331	4	1276463379	RRs2, Rt4	-	-	1	2
1332	4	1276463411	Rt2	-	-	1	1
1333	4	1277840703	Rc1, Rt1	-	-	1	2
1334	4	1280455999	RRs2, Rt2	-	-	1	2
1335	4	1281043692	Rt2	-	-	1	1
1336	4	1281043717	Rt2	-	-	1	1
1337	4	1281043730	Rt2	-	-	1	1
1338	4	1281043759	Rt2	-	-	1	1
1339	4	1281300917	rw_var_2006-2020	-	-	1	1
1340	4	1284394293	RRs2, Rt2	-	-	1	2
1341	4	1284881905	rw_var_2006-2020	-	-	1	1
1342	4	1285479204	Rt2	-	-	1	1
1343	4	1287275167	varL	-	-	1	1
1344	4	1289167008	Rt2	-	-	1	1
1345	4	1290944363	Rs5	-	-	1	1
1346	4	1291202672	Rs5	-	-	1	1
1347	4	1291202716	Rs5	-	-	1	1
1348	4	1291202817	rw_var_2006-2020	-	-	1	1
1349	4	1291514140	rw_var_2006-2020	-	-	1	1
1350	4	1291727198	Rt2	-	-	1	1
1351	4	1292462737	rw_var_2006-2020	-	-	1	1
1352	4	1294185511	rw_var_2006-2020	-	-	1	1
1353	4	1295310317	rw_var_2006-2020	-	-	1	1
1354	4	1295399968	rw_var_2006-2020	-	-	1	1
1355	4	1295399979	rw_var_2006-2020	-	-	1	1
1356	4	1295400008	rw_var_2006-2020	-	-	1	1
1357	4	1295400016	rw_var_2006-2020	-	-	1	1
1358	4	1295400022	rw_var_2006-2020	-	-	1	1
1359	4	1295400023	rw_var_2006-2020	-	-	1	1
1360	4	1295577716	rw_var_2006-2020	-	-	1	1
1361	4	1295577793	rw_var_2006-2020	-	-	1	1
1362	4	1295661889	rw_var_2006-2020	-	-	1	1
1363	4	1295661963	rw_var_2006-2020	-	-	1	1
1364	4	1295661990	rw_var_2006-2020	-	-	1	1
1365	4	1295662005	rw_var_2006-2020	-	-	1	1
1366	4	1295955124	varL	-	-	1	1
1367	4	1295963621	Rs5	-	-	1	1
1368	4	1295963652	Rt1	-	-	1	1
1369	4	1295963654	Rt1	-	-	1	1
1370	4	1295963732	Rt1	-	-	1	1
1371	4	1296144264	varL	-	-	1	1
1372	4	1296380148	rw_var_2006-2020	-	-	1	1
1373	4	1296580811	Rs5, Rt1	-	-	1	2
1374	4	1296580831	Rs5, Rt1	-	-	1	2
1375	4	1296580894	Rs5, Rt1	-	-	1	2
1376	4	1296666436	Rs5	-	-	1	1
1377	4	1296666460	Rs5	-	-	1	1
1378	4	1296666524	Rs5	-	-	1	1
1379	4	1296771345	Rc2	-	-	1	1
1380	4	1300333880	RRs2, Rt2	-	-	1	2
1381	4	1300333887	RRs2, Rt2	-	-	1	2
1382	4	1302766156	Rt2, rw_var_2006-2020	-	-	1	2
1383	4	1302766192	RRs2, rw_var_2006-2020	-	-	1	2
1384	4	1302766214	RRs2, rw_var_2006-2020	-	-	1	2
1385	4	1302766259	RRs2, rw_var_2006-2020	-	-	1	2
1386	4	1302766298	RRs2, rw_var_2006-2020	-	-	1	2
1387	4	1303257641	RRs2, Rt2, rw_var_2006-2020	-	-	1	3
1388	4	1303257643	Rt1	-	-	1	1
1389	4	1303257744	RRs2, Rt2, rw_var_2006-2020	-	-	1	3
1390	4	1303863010	RRs2, Rt2	-	-	1	2
1391	4	1303863103	RRs2, Rt2	-	-	1	2
1392	4	1303952775	RRs2, Rt2, rw_var_2006-2020	-	-	1	3
1393	4	1303952853	rw_var_2006-2020	-	-	1	1
1394	4	1303952863	RRs2, Rt2, rw_var_2006-2020	-	-	1	3
1395	4	1304744099	RRs2, Rt2, rw_var_2006-2020	-	-	1	3
1396	4	1304744111	rw_var_2006-2020	-	-	1	1
1397	4	1304744115	rw_var_2006-2020	-	-	1	1
1398	4	1304744130	rw_var_2006-2020	-	-	1	1
1399	4	1304852733	RRs2, Rt2, rw_var_2006-2020	-	-	1	3
1400	4	1304997975	RRs2, Rt2	-	-	1	2
1401	4	1306330908	RRs2, Rt2	-	-	1	2
1402	4	1307924602	Rt1	-	-	1	1
1403	4	1308409327	rw_var_2006-2020	-	-	1	1
1404	4	1308490957	Rc1	-	-	1	1
1405	4	1309147444	rw_var_2006-2020	-	-	1	1
1406	4	1310286570	rw_var_2006-2020	-	-	1	1
1407	4	1310471930	rw_var_2006-2020	-	-	1	1
1408	4	1310472022	Rs5, rw_var_2006-2020	-	-	1	2
1409	4	1310472062	meanTRW30, rw_var_2006-2020	-	-	1	2
1410	4	1310574604	trend	-	-	1	1
1411	4	1310574718	trend	-	-	1	1
1412	4	1310636949	varL	-	-	1	1
1413	4	1310637010	varL	-	-	1	1
1414	4	1310637018	varL	-	-	1	1
1415	4	1310637025	varL	-	-	1	1
1416	4	1310751960	varL	-	-	1	1
1417	4	1310878400	varL	-	-	1	1
1418	4	1310878408	varL	-	-	1	1
1419	4	1310878430	varL	-	-	1	1
1420	4	1310878431	varL	-	-	1	1
1421	4	1310954312	varL	-	-	1	1
1422	4	1310954352	rw_var_2006-2020	-	-	1	1
1423	4	1311473567	varL	-	-	1	1
1424	4	1311473597	varL	-	-	1	1
1425	4	1312681790	Rt2	-	-	1	1
1426	4	1313910076	rw_var_2006-2020	-	-	1	1
1427	4	1314911062	trend	-	-	1	1
1428	4	1316829438	RRs2, Rt2	-	-	1	2
1429	4	1317728626	rw_var_2006-2020	-	-	1	1
1430	4	1320234095	RRs2, Rt2	-	-	1	2
1431	4	1322594278	RRs2, Rt2	-	-	1	2
1432	4	1323650757	RRs2	-	-	1	1
1433	4	1325750202	meanTRW30, trend	-	-	1	2
1434	4	1329169683	rw_var_2006-2020	-	-	1	1
1435	4	1329269231	Rt1	-	-	1	1
1436	4	1330429430	rw_var_2006-2020	-	-	1	1
1437	4	1330429474	Rc1	-	-	1	1
1438	4	1331077860	Rc1	-	-	1	1
1439	4	1332733596	varL	-	-	1	1
1440	4	1333019891	rw_var_2006-2020	-	-	1	1
1441	4	1333537580	rw_var_2006-2020	-	-	1	1
1442	4	1333675243	rw_var_2006-2020	-	-	1	1
1443	4	1333687721	rw_var_2006-2020	-	-	1	1
1444	4	1335090700	trend	-	-	1	1
1445	4	1335344254	Rc1	-	-	1	1
1446	4	1335344293	Rc1	-	-	1	1
1447	4	1337651066	trend	-	-	1	1
1448	4	1338119579	Rc2	-	-	1	1
1449	4	1341852774	rw_var_2006-2020	-	-	1	1
1450	4	1343881043	rw_var_2006-2020	-	-	1	1
1451	4	1344372373	RRs2	-	-	1	1
1452	4	1344408971	RRs2	-	-	1	1
1453	4	1348567624	varL	-	-	1	1
1454	4	1348567730	Rc1	-	-	1	1
1455	4	1348747299	rw_var_2006-2020	-	-	1	1
1456	4	1350359528	rw_var_2006-2020	-	-	1	1
1457	4	1350359643	Rc1, Rc2, rw_var_2006-2020	-	-	1	2
1458	4	1350528711	rw_var_2006-2020	-	-	1	1
1459	4	1350619472	Rt5	-	-	1	1
1460	4	1350991583	rw_var_2006-2020	-	-	1	1
1461	4	1350991699	Rt5, meanTRW30, trend	-	-	1	3
1462	4	1352221911	Rt5, meanTRW30, trend	-	-	1	3
1463	4	1353152338	Rt5, meanTRW30, trend	-	-	1	3
1464	4	1355097392	varL	-	-	1	1
1465	4	1355097399	varL	-	-	1	1
1466	4	1355097434	varL	-	-	1	1
1467	4	1355300002	Rt1	-	-	1	1
1468	4	1355300027	Rt1	-	-	1	1
1469	4	1355300040	Rt1	-	-	1	1
1470	4	1356205827	rw_var_2006-2020	-	-	1	1
1471	4	1364985054	meanTRW30	-	-	1	1
1472	4	1366176964	varL	-	-	1	1
1473	4	1370703036	varL	-	-	1	1
1474	4	1371177946	varL	-	-	1	1
1475	4	1372270791	rw_var_2006-2020	-	-	1	1
1476	4	1372816968	rw_var_2006-2020	-	-	1	1
1477	4	1375365369	RRs2	-	-	1	1
1478	4	1375952493	rw_var_2006-2020	-	-	1	1
1479	4	1377777829	Rt1	-	-	1	1
1480	4	1379232746	Rc2	-	-	1	1
1481	4	1380014351	meanTRW30, varTRW	-	-	1	2
1482	4	1381201467	meanTRW30	-	-	1	1
1483	4	1381201584	meanTRW30	-	-	1	1
1484	4	1381201607	meanTRW30	-	-	1	1
1485	4	1382272520	Rt1	-	-	1	1
1486	4	1386857194	meanTRW30	-	-	1	1
1487	4	1387370104	rw_var_2006-2020, trend	-	-	1	2
1488	4	1392168520	Rs5, rw_var_2006-2020	-	-	1	2
1489	4	1392415902	rw_var_2006-2020	-	-	1	1
1490	4	1392415907	rw_var_2006-2020	-	-	1	1
1491	4	1392474516	rw_var_2006-2020	-	-	1	1
1492	4	1392542605	rw_var_2006-2020	-	-	1	1
1493	4	1392542666	rw_var_2006-2020	-	-	1	1
1494	4	1392579164	rw_var_2006-2020	-	-	1	1
1495	4	1392647761	rw_var_2006-2020	-	-	1	1
1496	4	1393850520	Rs5	-	-	1	1
1497	4	1393963338	trend	-	-	1	1
1498	4	1394759386	trend	-	-	1	1
1499	4	1395247092	meanTRW30, rw_var_2006-2020, trend	-	-	1	3
1500	4	1395770386	varL	-	-	1	1
1501	4	1395841469	meanTRW30, trend	-	-	1	2
1502	4	1395855857	meanTRW30, trend	-	-	1	2
1503	4	1396345594	meanTRW30, trend	-	-	1	2
1504	4	1396375831	meanTRW30, trend	-	-	1	2
1505	4	1396375832	varL	-	-	1	1
1506	4	1407932454	rw_var_2006-2020	-	-	1	1
1507	4	1408053699	Rc2, meanTRW30	-	-	1	2
1508	4	1409788156	RRs2, Rt2	-	-	1	2
1509	4	1410188489	Rs5	-	-	1	1
1510	4	1411892952	varL	-	-	1	1
1511	4	1411892971	varL	-	-	1	1
1512	4	1411893000	varL	-	-	1	1
1513	4	1412495052	Rt1	-	-	1	1
1514	4	1417588779	Rs5	-	-	1	1
1515	4	1418646128	Rc1	-	-	1	1
1516	4	1420229333	RRs2, Rt2	-	-	1	2
1517	4	1420277115	RRs2	-	-	1	1
1518	4	1420277123	Rs5	-	-	1	1
1519	4	1420291167	RRs2, Rt2	-	-	1	2
1520	4	1420592638	varL	-	-	1	1
1521	4	1420689391	RRs2, Rt2	-	-	1	2
1522	4	1420701427	RRs2, Rt2	-	-	1	2
1523	4	1420829464	RRs2, Rt2	-	-	1	2
1524	4	1420829508	rw_var_2006-2020	-	-	1	1
1525	4	1421455476	RRs2	-	-	1	1
1526	4	1421986002	RRs2, Rt2	-	-	1	2
1527	4	1421986007	RRs2, Rt2	-	-	1	2
1528	4	1421986030	RRs2, Rt2	-	-	1	2
1529	4	1421986073	RRs2, Rt2	-	-	1	2
1530	4	1422962405	Rt1	-	-	1	1
1531	4	1422962472	Rt1	-	-	1	1
1532	4	1422962506	Rt1	-	-	1	1
1533	4	1427996214	Rt1	-	-	1	1
1534	4	1428822332	RRs2, Rt2	-	-	1	2
1535	4	1428822350	RRs2, Rt2	-	-	1	2
1536	4	1434220358	RRs2, Rc2	-	-	1	2
1537	4	1435655989	Rc2	-	-	1	1
1538	4	1435656074	meanTRW30	-	-	1	1
1539	4	1435656079	meanTRW30	-	-	1	1
1540	4	1435916456	rw_var_2006-2020	-	-	1	1
1541	4	1436146875	rw_var_2006-2020	-	-	1	1
1542	4	1436841601	varTRW	-	-	1	1
1543	4	1437151199	Rt1	-	-	1	1
1544	4	1437202761	Rt1	-	-	1	1
1545	4	1437202808	Rt1	-	-	1	1
1546	4	1437288005	Rt1	-	-	1	1
1547	4	1437288101	Rt1	-	-	1	1
1548	4	1437387508	Rt1	-	-	1	1
1549	4	1437523287	Rt1	-	-	1	1
1550	4	1437523382	Rt1	-	-	1	1
1551	4	1437929330	Rt1	-	-	1	1
1552	4	1438109813	Rt1	-	-	1	1
1553	4	1444190610	Rc2	-	-	1	1
1554	4	1445537402	varTRW	-	-	1	1
1555	4	1445665387	Rs5	-	-	1	1
1556	4	1445665532	Rs5	-	-	1	1
1557	4	1450033500	Rt1	-	-	1	1
1558	4	1450033514	Rt1	-	-	1	1
1559	4	1454170794	Rc1	-	-	1	1
1560	4	1454647879	Rc1	-	-	1	1
1561	4	1455631537	rw_var_2006-2020	-	-	1	1
1562	4	1457118776	meanTRW30	-	-	1	1
1563	4	1459487218	Rc1	-	-	1	1
1564	4	1460477644	rw_var_2006-2020	-	-	1	1
1565	4	1462148405	varTRW	-	-	1	1
1566	4	1462148446	rw_var_2006-2020	-	-	1	1
1567	4	1463332361	Rt2	-	-	1	1
1568	4	1463847043	RRs2, Rt2	-	-	1	2
1569	4	1463958187	RRs2	-	-	1	1
1570	4	1470134813	Rc2	-	-	1	1
1571	4	1470134856	Rc2	-	-	1	1
1572	4	1472726601	Rs5	-	-	1	1
1573	4	1472726675	Rs5	-	-	1	1
1574	4	1472726696	Rs5	-	-	1	1
1575	4	1472734870	Rs5	-	-	1	1
1576	4	1479879474	Rs5, Rt2	-	-	1	2
1577	4	1481919959	RRs2, Rt2	-	-	1	2
1578	4	1482815299	Rc1	-	-	1	1
1579	4	1483999370	Rs5, Rt2	-	-	1	2
1580	4	1495035988	meanTRW30	-	-	1	1
1581	4	1497643667	meanTRW30, trend	-	-	1	2
1582	4	1498830210	meanTRW30	-	-	1	1
1583	4	1499131257	meanTRW30, trend	-	-	1	2
1584	4	1499158321	trend	-	-	1	1
1585	4	1499270379	trend	-	-	1	1
1586	4	1499513359	rw_var_2006-2020	-	-	1	1
1587	4	1500238938	meanTRW30	-	-	1	1
1588	4	1500259915	Rc2	-	-	1	1
1589	4	1500346632	meanTRW30	-	-	1	1
1590	4	1500346710	Rc2	-	-	1	1
1591	4	1500864283	RRs2, Rt1, Rt2	-	-	1	2
1592	4	1504342897	Rs5	-	-	1	1
1593	4	1511018377	Rc1	-	-	1	1
1594	4	1511753827	varTRW	-	-	1	1
1595	4	1511753871	varTRW	-	-	1	1
1596	4	1513443883	rw_var_2006-2020	-	-	1	1
1597	4	1515076119	Rc2	-	-	1	1
1598	4	1518931891	Rc2, rw_var_2006-2020	-	-	1	2
1599	4	1518931919	Rc2, rw_var_2006-2020	-	-	1	2
1600	4	1518931925	Rc2, rw_var_2006-2020	-	-	1	2
1601	4	1521444929	rw_var_2006-2020	-	-	1	1
1602	4	1522024988	RRs2, Rt2	-	-	1	2
1603	4	1522189554	rw_var_2006-2020	-	-	1	1
1604	4	1523531702	rw_var_2006-2020	-	-	1	1
1605	4	1524077457	rw_var_2006-2020	-	-	1	1
1606	4	1524077461	rw_var_2006-2020	-	-	1	1
1607	4	1524173975	Rs5	-	-	1	1
1608	4	1526818680	Rc2	-	-	1	1
1609	4	1527539365	rw_var_2006-2020	-	-	1	1
1610	4	1527539421	rw_var_2006-2020	-	-	1	1
1611	4	1527798231	Rc2	-	-	1	1
1612	4	1528389484	trend	-	-	1	1
1613	4	1528449277	meanTRW30, trend	-	-	1	2
1614	4	1534462012	rw_var_2006-2020	-	-	1	1
1615	4	1534462035	rw_var_2006-2020	-	-	1	1
1616	4	1534462081	rw_var_2006-2020	-	-	1	1
1617	4	1534462097	rw_var_2006-2020	-	-	1	1
1618	4	1539946763	Rc2	-	-	1	1
1619	4	1540294803	Rs4, Rt4	-	-	1	2
1620	4	1544826803	Rs5	-	-	1	1
1621	4	1546261616	rw_var_2006-2020	-	-	1	1
1622	4	1549430790	rw_var_2006-2020	-	-	1	1
1623	4	1549430801	rw_var_2006-2020	-	-	1	1
1624	4	1549430837	rw_var_2006-2020	-	-	1	1
1625	4	1549655483	rw_var_2006-2020	-	-	1	1
1626	4	1549655605	rw_var_2006-2020	-	-	1	1
1627	4	1549781940	rw_var_2006-2020	-	-	1	1
1628	4	1549781969	rw_var_2006-2020	-	-	1	1
1629	4	1550637858	rw_var_2006-2020, trend	-	-	1	2
1630	4	1550863436	rw_var_2006-2020	-	-	1	1
1631	4	1552123988	RRs2	-	-	1	1
1632	4	1554332425	Rt2	-	-	1	1
1633	4	1557105666	rw_var_2006-2020	-	-	1	1
1634	4	1563718627	Rs5	-	-	1	1
1635	4	1565913170	trend	-	-	1	1
1636	4	1565975965	trend	-	-	1	1
1637	4	1570862620	RRs2, Rt2	-	-	1	2
1638	4	1571527827	varL	-	-	1	1
1639	4	1572884438	trend	-	-	1	1
1640	4	1575867582	rw_var_2006-2020	-	-	1	1
1641	4	1577917495	rw_var_2006-2020	-	-	1	1
1642	4	1578019577	Rs5	-	-	1	1
1643	4	1578021082	Rt1	-	-	1	1
1644	4	1578297805	Rc2	-	-	1	1
1645	4	1578770529	RRs2, Rt2	-	-	1	2
1646	4	1580562607	meanTRW30, trend	-	-	1	2
1647	4	1581494804	rw_var_2006-2020	-	-	1	1
1648	4	1581870577	Rc1	-	-	1	1
1649	4	1581875057	Rc1	-	-	1	1
1650	4	1581875151	Rc1	-	-	1	1
1651	4	1581878266	Rc1	-	-	1	1
1652	4	1582553097	Rc2	-	-	1	1
1653	4	1582553156	Rc2	-	-	1	1
1654	4	1582553167	Rc2	-	-	1	1
1655	4	1582553211	Rc2	-	-	1	1
1656	4	1582557244	Rs4	-	-	1	1
1657	4	1583304326	rw_var_2006-2020	-	-	1	1
1658	4	1590908926	Rs5	-	-	1	1
1659	4	1590908989	Rs5	-	-	1	1
1660	4	1591304896	Rs5	-	-	1	1
1661	4	1593193283	Rt1	-	-	1	1
1662	4	1596753905	Rc1	-	-	1	1
1663	4	1596753910	Rc1	-	-	1	1
1664	4	1596754007	RRs2, Rc2	-	-	1	2
1665	4	1598095963	RRs2, Rc2	-	-	1	2
1666	4	1599694064	rw_var_2006-2020	-	-	1	1
1667	4	1599974478	varL	-	-	1	1
1668	4	1600491591	Rt1	-	-	1	1
1669	4	1600499235	Rt1	-	-	1	1
1670	4	1600619979	Rc2	-	-	1	1
1671	4	1606149866	Rt1	-	-	1	1
1672	4	1606149875	Rt1	-	-	1	1
1673	4	1611351120	Rs5	-	-	1	1
1674	4	1614381588	RRs2, Rc2, trend	-	-	1	3
1675	4	1614381605	RRs2	-	-	1	1
1676	4	1614381634	RRs2, Rc2	-	-	1	2
1677	4	1614381636	RRs2	-	-	1	1
1678	4	1614381644	RRs2	-	-	1	1
1679	4	1616958922	RRs2, Rt2	-	-	1	2
1680	4	1619592724	rw_var_2006-2020	-	-	1	1
1681	4	1622335640	Rc2	-	-	1	1
1682	4	1622618867	Rc2	-	-	1	1
1683	4	1623996585	rw_var_2006-2020	-	-	1	1
1684	4	1625998083	rw_var_2006-2020	-	-	1	1
1685	4	1630005123	rw_var_2006-2020	-	-	1	1
1686	4	1630825215	rw_var_2006-2020	-	-	1	1
1687	4	1630825249	rw_var_2006-2020	-	-	1	1
1688	4	1630825253	rw_var_2006-2020	-	-	1	1
1689	4	1630882670	rw_var_2006-2020	-	-	1	1
1690	4	1630902704	rw_var_2006-2020	-	-	1	1
1691	4	1631733718	rw_var_2006-2020	-	-	1	1
1692	4	1631733728	rw_var_2006-2020	-	-	1	1
1693	4	1631733808	rw_var_2006-2020	-	-	1	1
1694	4	1641715976	varL	-	-	1	1
1695	4	1642514109	Rc2, Rs5	-	-	1	2
1696	4	1643172866	trend	-	-	1	1
1697	4	1643172885	rw_var_2006-2020	-	-	1	1
1698	4	1644844985	trend	-	-	1	1
1699	4	1644845137	trend	-	-	1	1
1700	4	1644845168	trend	-	-	1	1
1701	4	1647310331	meanTRW30	-	-	1	1
1702	4	1647675467	meanTRW30, trend	-	-	1	2
1703	4	1648921671	trend	-	-	1	1
1704	4	1651047975	Rt2	-	-	1	1
1705	4	1651050377	varL	-	-	1	1
1706	4	1655344083	rw_var_2006-2020	-	-	1	1
1707	4	1655446814	Rs5	-	-	1	1
1708	4	1662384501	rw_var_2006-2020	-	-	1	1
1709	4	1662732283	rw_var_2006-2020	-	-	1	1
1710	4	1662733490	meanTRW30, rw_var_2006-2020	-	-	1	2
1711	4	1664435391	rw_var_2006-2020	-	-	1	1
1712	4	1670904792	RRs2	-	-	1	1
1713	4	1677849434	varL	-	-	1	1
1714	4	1678171231	Rt5, trend	-	-	1	2
1715	4	1678445527	rw_var_2006-2020	-	-	1	1
1716	4	1678445611	rw_var_2006-2020	-	-	1	1
1717	4	1678449212	rw_var_2006-2020	-	-	1	1
1718	4	1678972270	rw_var_2006-2020	-	-	1	1
1719	4	1683378594	meanTRW30	-	-	1	1
1720	4	1685763896	rw_var_2006-2020	-	-	1	1
1721	4	1688569015	meanTRW30, trend	-	-	1	2
1722	4	1688569028	meanTRW30, trend	-	-	1	2
1723	4	1689585770	rw_var_2006-2020	-	-	1	1
1724	4	1689585772	rw_var_2006-2020	-	-	1	1
1725	4	1689585778	rw_var_2006-2020	-	-	1	1
1726	4	1689585824	rw_var_2006-2020	-	-	1	1
1727	4	1689585863	rw_var_2006-2020	-	-	1	1
1728	4	1689585883	rw_var_2006-2020	-	-	1	1
1729	4	1689926572	rw_var_2006-2020	-	-	1	1
1730	4	1692134911	trend	-	-	1	1
1731	4	1692134920	trend	-	-	1	1
1732	4	1692180772	rw_var_2006-2020	-	-	1	1
1733	4	1696913535	rw_var_2006-2020	-	-	1	1
1734	4	1702084992	Rs5	-	-	1	1
1735	4	1704769646	Rs5	-	-	1	1
1736	4	1708976220	meanTRW30, trend	-	-	1	2
1737	4	1710507047	Rc2	-	-	1	1
1738	4	1710547205	Rt2	-	-	1	1
1739	4	1710669137	Rt1	-	-	1	1
1740	4	1710752390	Rt2	-	-	1	1
1741	4	1710752425	Rt2, varL	-	-	1	2
1742	4	1712114131	trend	-	-	1	1
1743	4	1716189552	Rt1, Rt2	-	-	1	1
1744	4	1716189565	Rt2	-	-	1	1
1745	4	1716189589	Rt1, Rt2	-	-	1	1
1746	4	1719318270	Rs5	-	-	1	1
1747	4	1721020624	trend	-	-	1	1
1748	4	1721020688	trend	-	-	1	1
1749	4	1721020703	trend	-	-	1	1
1750	4	1722434997	trend	-	-	1	1
1751	4	1722456321	trend	-	-	1	1
1752	4	1723587434	Rc1, Rt1	-	-	1	2
1753	4	1724764789	Rt1, rw_var_2006-2020	-	-	1	2
1754	4	1727688244	varTRW	-	-	1	1
1755	4	1727688246	varTRW	-	-	1	1
1756	4	1732581385	rw_var_2006-2020	-	-	1	1
1757	4	1732581411	rw_var_2006-2020	-	-	1	1
1758	4	1732581451	rw_var_2006-2020	-	-	1	1
1759	4	1732581468	rw_var_2006-2020	-	-	1	1
1760	4	1732581481	rw_var_2006-2020	-	-	1	1
1761	4	1733059742	Rc1	-	-	1	1
1762	4	1737152560	varL	-	-	1	1
1763	4	1737152574	varL	-	-	1	1
1764	4	1738886632	Rt2	-	-	1	1
1765	4	1738886633	Rt2	-	-	1	1
1766	4	1738886672	Rt2	-	-	1	1
1767	4	1738886688	Rt2	-	-	1	1
1768	4	1739649328	rw_var_2006-2020	-	-	1	1
1769	4	1745309812	Rs5	-	-	1	1
1770	4	1746063329	Rc1	-	-	1	1
1771	4	1750232628	rw_var_2006-2020	-	-	1	1
1772	4	1752477783	Rt1	-	-	1	1
1773	4	1754580193	Rc2, rw_var_2006-2020	-	-	1	2
1774	4	1755011918	rw_var_2006-2020	-	-	1	1
1775	4	1755038657	Rc2, rw_var_2006-2020	-	-	1	2
1776	4	1755454782	rw_var_2006-2020	-	-	1	1
1777	4	1755589843	meanTRW30	-	-	1	1
1778	4	1757432174	rw_var_2006-2020	-	-	1	1
1779	4	1757685867	Rc1	-	-	1	1
1780	4	1758631200	varTRW	-	-	1	1
1781	4	1758783565	rw_var_2006-2020	-	-	1	1
1782	4	1758783640	rw_var_2006-2020	-	-	1	1
1783	4	1758915499	rw_var_2006-2020	-	-	1	1
1784	4	1758923252	rw_var_2006-2020	-	-	1	1
1785	4	1758959503	rw_var_2006-2020	-	-	1	1
1786	4	1763171089	rw_var_2006-2020	-	-	1	1
1787	4	1765022746	varL	-	-	1	1
1788	4	1765183074	Rc2	-	-	1	1
1789	4	1766060127	Rc2	-	-	1	1
1790	4	1766098971	Rc2	-	-	1	1
1791	4	1767569628	rw_var_2006-2020	-	-	1	1
1792	4	1768438469	Rt1	-	-	1	1
1793	4	1768476629	RRs2	-	-	1	1
1794	4	1768823023	Rt1	-	-	1	1
1795	4	1778495004	RRs2, Rt2	-	-	1	2
1796	4	1780036788	meanTRW30	-	-	1	1
1797	4	1780342813	meanTRW30, trend	-	-	1	2
1798	4	1790294912	trend	-	-	1	1
1799	4	1798670094	rw_var_2006-2020	-	-	1	1
1800	4	1798787025	rw_var_2006-2020, varL	-	-	1	2
1801	4	1801609099	Rs5	-	-	1	1
1802	4	1803507453	Rs5	-	-	1	1
1803	4	1803699488	Rc2, Rt1	-	-	1	2
1804	4	1803699518	Rc2, Rt1	-	-	1	2
1805	4	1803699519	rw_var_2006-2020	-	-	1	1
1806	4	1803699548	rw_var_2006-2020	-	-	1	1
1807	4	1803699555	Rc2, Rt1	-	-	1	2
1808	4	1803699556	Rc2, Rt1	-	-	1	2
1809	4	1803699641	Rc2, Rt1	-	-	1	2
1810	4	1803699643	Rc2, Rt1	-	-	1	2
1811	4	1804226523	Rc2	-	-	1	1
1812	4	1804931732	Rt5	-	-	1	1
1813	4	1805030811	Rt5	-	-	1	1
1814	4	1805030916	Rt5	-	-	1	1
1815	4	1808742063	Rc1, Rt1	-	-	1	2
1816	4	1808745760	RRs2	-	-	1	1
1817	4	1808745818	RRs2, Rc2	-	-	1	2
1818	4	1820885412	Rs4	-	-	1	1
1819	4	1821047202	rw_var_2006-2020	-	-	1	1
1820	4	1823526633	Rt1	-	-	1	1
1821	4	1823857580	rw_var_2006-2020	-	-	1	1
1822	4	1824239136	Rt1	-	-	1	1
1823	4	1826168153	meanTRW30	-	-	1	1
1824	4	1826168164	meanTRW30	-	-	1	1
1825	4	1826168194	meanTRW30	-	-	1	1
1826	4	1826432330	Rs5	-	-	1	1
1827	4	1827537562	Rt4	-	-	1	1
1828	4	1834484208	RRs2	-	-	1	1
1829	4	1836189846	RRs2, Rt2, meanTRW30	-	-	1	3
1830	4	1836189878	RRs2, Rt2	-	-	1	2
1831	4	1836189931	RRs2, Rt2	-	-	1	2
1832	4	1836189936	Rt2	-	-	1	1
1833	4	1836189953	RRs2, Rt2	-	-	1	2
1834	4	1836213500	RRs2, Rt2	-	-	1	2
1835	4	1836213518	RRs2, Rt2	-	-	1	2
1836	4	1836213587	RRs2, Rt2	-	-	1	2
1837	4	1836213612	RRs2, Rt2	-	-	1	2
1838	4	1836520352	RRs2, Rt2	-	-	1	2
1839	4	1836520424	RRs2, Rs4, Rt2	-	-	1	3
1840	4	1836808898	meanTRW30, trend	-	-	1	2
1841	4	1836808955	meanTRW30	-	-	1	1
1842	4	1836880945	RRs2, Rt2	-	-	1	2
1843	4	1837496031	Rt2	-	-	1	1
1844	4	1837507273	Rc2	-	-	1	1
1845	4	1837507274	Rc2	-	-	1	1
1846	4	1837897008	RRs2, Rt2	-	-	1	2
1847	4	1838068192	Rt1	-	-	1	1
1848	4	1840468708	rw_var_2006-2020	-	-	1	1
1849	4	1841377772	Rt1	-	-	1	1
1850	4	1841743245	Rs5	-	-	1	1
1851	4	1841743319	Rs5	-	-	1	1
1852	4	1841751125	rw_var_2006-2020	-	-	1	1
1853	4	1841751158	rw_var_2006-2020	-	-	1	1
1854	4	1842047355	Rt2	-	-	1	1
1855	4	1842047463	rw_var_2006-2020	-	-	1	1
1856	4	1842047468	rw_var_2006-2020	-	-	1	1
1857	4	1842283239	Rt2	-	-	1	1
1858	4	1842283258	Rt2	-	-	1	1
1859	4	1842283359	Rt2	-	-	1	1
1860	4	1842283381	Rt2	-	-	1	1
1861	4	1842353575	Rt2	-	-	1	1
1862	4	1842353653	Rt1	-	-	1	1
1863	4	1842353697	Rt2	-	-	1	1
1864	4	1842453213	rw_var_2006-2020	-	-	1	1
1865	4	1842500556	RRs2, Rt2	-	-	1	2
1866	4	1842520257	RRs2	-	-	1	1
1867	4	1843797351	Rc1	-	-	1	1
1868	4	1848539846	Rt5, meanTRW30	-	-	1	1
1869	4	1853044619	RRs2, Rt2	-	-	1	2
1870	4	1856195457	RRs2, Rt2	-	-	1	2
1871	4	1857300564	varL	-	-	1	1
1872	4	1867587937	Rc1	-	-	1	1
1873	4	1867588031	Rc1	-	-	1	1
1874	4	1867666014	rw_var_2006-2020	-	-	1	1
1875	4	1869308481	varL	-	-	1	1
1876	4	1873012982	Rs5	-	-	1	1
1877	4	1886246413	trend	-	-	1	1
1878	4	1889720210	trend	-	-	1	1
1879	4	1892164865	Rc2	-	-	1	1
1880	4	1892164882	Rc2	-	-	1	1
1881	4	1892164901	Rc2	-	-	1	1
1882	4	1892164912	Rc2	-	-	1	1
1883	4	1892164932	Rt1	-	-	1	1
1884	4	1892164974	Rc2	-	-	1	1
1885	4	1892164982	Rc2	-	-	1	1
1886	4	1899025100	meanTRW30, trend	-	-	1	2
1887	4	1902295760	trend	-	-	1	1
1888	4	1902295761	rw_var_2006-2020	-	-	1	1
1889	4	1906206025	rw_var_2006-2020	-	-	1	1
1890	4	1906474755	varTRW	-	-	1	1
1891	4	1911434130	Rt2	-	-	1	1
1892	4	1912862616	RRs2	-	-	1	1
1893	4	1914292138	RRs2, Rt2	-	-	1	2
1894	4	1915914829	Rc2	-	-	1	1
1895	4	1915914830	Rc2	-	-	1	1
1896	4	1918419436	rw_var_2006-2020	-	-	1	1
1897	4	1920189169	varL	-	-	1	1
1898	4	1922512931	Rc2	-	-	1	1
1899	4	1922512986	Rc2	-	-	1	1
1900	4	1922512987	Rc2	-	-	1	1
1901	4	1923492801	Rs5	-	-	1	1
1902	4	1923889385	Rc2	-	-	1	1
1903	4	1923982783	rw_var_2006-2020	-	-	1	1
1904	4	1926581924	trend	-	-	1	1
1905	4	1926581989	trend	-	-	1	1
1906	4	1926581990	trend	-	-	1	1
1907	4	1926664952	Rs5, Rt1	-	-	1	2
1908	4	1926665017	Rt1	-	-	1	1
1909	4	1926665018	Rt1	-	-	1	1
1910	4	1926665041	Rs5, Rt1	-	-	1	2
1911	4	1927801792	rw_var_2006-2020	-	-	1	1
1912	4	1928877795	rw_var_2006-2020	-	-	1	1
1913	4	1930102176	Rs5	-	-	1	1
1914	4	1933439916	rw_var_2006-2020	-	-	1	1
1915	4	1934847450	Rt2	-	-	1	1
1916	4	1935352674	varTRW	-	-	1	1
1917	4	1940070517	rw_var_2006-2020	-	-	1	1
1918	4	1940070539	rw_var_2006-2020	-	-	1	1
1919	4	1940070598	rw_var_2006-2020	-	-	1	1
1920	4	1940070610	rw_var_2006-2020	-	-	1	1
1921	4	1940121612	rw_var_2006-2020	-	-	1	1
1922	4	1941335229	rw_var_2006-2020	-	-	1	1
1923	4	1941335284	rw_var_2006-2020	-	-	1	1
1924	4	1948214759	varL	-	-	1	1
1925	4	1948867949	Rs5	-	-	1	1
1926	4	1952219712	meanTRW30, trend	-	-	1	2
1927	4	1952219726	meanTRW30, trend	-	-	1	2
1928	4	1952245323	RRs2	-	-	1	1
1929	4	1954662119	rw_var_2006-2020	-	-	1	1
1930	4	1957116316	Rc1	-	-	1	1
1931	4	1957116334	Rc1	-	-	1	1
1932	4	1957116399	Rc1	-	-	1	1
1933	4	1957116439	Rc1	-	-	1	1
1934	4	1959346037	rw_var_2006-2020	-	-	1	1
1935	4	1959873803	Rs5	-	-	1	1
1936	4	1970371776	rw_var_2006-2020	-	-	1	1
1937	4	1970371785	rw_var_2006-2020	-	-	1	1
1938	4	1970819838	rw_var_2006-2020	-	-	1	1
1939	4	1970819860	rw_var_2006-2020	-	-	1	1
1940	4	1970819881	rw_var_2006-2020	-	-	1	1
1941	4	1970819949	rw_var_2006-2020	-	-	1	1
1942	4	1970835767	Rc1	-	-	1	1
1943	4	1970896082	rw_var_2006-2020	-	-	1	1
1944	4	1976111810	varL	-	-	1	1
1945	4	1977598567	Rc1, rw_var_2006-2020	-	-	1	2
1946	4	1978089793	Rc2	-	-	1	1
1947	4	1978213364	trend	-	-	1	1
1948	4	1978389911	Rc2	-	-	1	1
1949	4	1978512255	RRs2, Rt2	-	-	1	2
1950	4	1979812489	Rs5	-	-	1	1
1951	4	1979812518	Rs5	-	-	1	1
1952	4	1986407864	Rs5	-	-	1	1
1953	4	1987837773	rw_var_2006-2020	-	-	1	1
1954	4	1987837901	Rc1	-	-	1	1
1955	4	1988807820	rw_var_2006-2020	-	-	1	1
1956	4	1988807866	Rs5	-	-	1	1
1957	4	1988807914	rw_var_2006-2020	-	-	1	1
1958	4	1990076453	RRs2, Rt2	-	-	1	2
1959	4	1990076472	trend	-	-	1	1
1960	4	1990076514	trend	-	-	1	1
1961	4	1990076618	trend	-	-	1	1
1962	4	1991782675	trend	-	-	1	1
1963	4	1991782703	trend	-	-	1	1
1964	4	1993277975	-	rw_var_1976-1990	-	1	1
1965	4	1994328469	Rc1	-	-	1	1
1966	4	1994997733	Rt2	-	-	1	1
1967	4	1995564943	rw_var_2006-2020	-	-	1	1
1968	4	1997693780	rw_var_2006-2020	-	-	1	1
1969	4	1997693832	Rt1	-	-	1	1
1970	4	1997694434	Rs3	-	-	1	1
1971	4	1997695612	Rt1	-	-	1	1
1972	4	1998336535	rw_var_2006-2020	-	-	1	1
1973	4	2002318843	Rc2	-	-	1	1
1974	4	2002399810	trend	-	-	1	1
1975	4	2005350280	Rc2, rw_var_2006-2020	-	-	1	2
1976	4	2005824020	Rc2	-	-	1	1
1977	4	2005999117	Rc2	-	-	1	1
1978	4	2006178022	trend	-	-	1	1
1979	4	2006295527	Rc2	-	-	1	1
1980	4	2006295560	trend	-	-	1	1
1981	4	2006448024	rw_var_2006-2020	-	-	1	1
1982	4	2006448069	meanTRW30	-	-	1	1
1983	4	2006448074	rw_var_2006-2020	-	-	1	1
1984	4	2006522900	Rc2	-	-	1	1
1985	4	2006630596	trend	-	-	1	1
1986	4	2009359216	rw_var_2006-2020	-	-	1	1
1987	4	2009359309	rw_var_2006-2020	-	-	1	1
1988	4	2009359311	rw_var_2006-2020	-	-	1	1
1989	4	2009359313	rw_var_2006-2020	-	-	1	1
1990	4	2009359317	rw_var_2006-2020	-	-	1	1
1991	4	2009360166	rw_var_2006-2020	-	-	1	1
1992	4	2009360281	rw_var_2006-2020	-	-	1	1
1993	4	2009670234	Rt1	-	-	1	1
1994	4	2009930824	Rt1	-	-	1	1
1995	4	2010049883	Rc1	-	-	1	1
1996	4	2012853397	rw_var_2006-2020	-	-	1	1
1997	4	2012853398	meanTRW30, trend	-	-	1	2
1998	4	2013340049	Rc2	-	-	1	1
1999	4	2016377108	meanTRW30	-	-	1	1
[truncated: 13,311 more rows]
